# Supplementary material for: Genome-Wide Association Data Reveal a Global Map of Genetic Interactions among Protein Complexes
Source: PLoS Genet. 2009 Dec 24;5(12):e1000782. doi: 10.1371/journal.pgen.1000782 (PMC2788232; doi:10.1371/journal.pgen.1000782)
Supplement: Table S1 — List of genetic markers used in the association study and their genomic locations. A list of the genetic markers and their corresponding genomic locations used in the Brem et al. study [5]. (0.09 MB XLS) [file pgen.1000782.s006.xls]

## Sheet: Info
Table S1
List of genetic markers used in the association study and their genomic locations
Taken from:
Brem, R.B., Storey, J.D., Whittle, J. & Kruglyak, L. Genetic interactions between polymorphisms that affect gene expression in yeast. Nature 436, 701-3 (2005).
Columns
A	Marker index
B	Chromosome
C	Start position
D	End position

## Sheet: Data
0	1	483	29981
1	1	11638	11640
2	1	36900	37068
3	1	41483	42639
4	1	51324	52943
5	1	55215	55215
6	1	55221	55329
7	1	74577	74577
8	1	89879	89879
9	1	94468	94468
10	1	133611	133611
11	1	134580	139314
12	1	141181	141187
13	1	154328	166221
14	1	184243	187272
15	1	187402	187402
16	1	187519	187640
17	1	192130	193251
18	1	198261	200982
19	1	199750	208497
20	1	200991	201643
21	1	201703	201703
22	1	229090	229140
23	2	9425	14291
24	2	29483	36365
25	2	35780	35780
26	2	50915	50915
27	2	73342	73342
28	2	74690	75044
29	2	76948	76948
30	2	87845	87845
31	2	133737	133749
32	2	138480	138648
33	2	142262	143721
34	2	151674	151686
35	2	162382	163048
36	2	163240	165692
37	2	175071	175071
38	2	183768	191171
39	2	197673	197675
40	2	199101	199101
41	2	199107	199107
42	2	206323	208872
43	2	212770	212842
44	2	216978	216978
45	2	227290	234826
46	2	227302	233376
47	2	234820	234820
48	2	246129	246135
49	2	252538	252640
50	2	256896	256896
51	2	301671	301671
52	2	310928	310928
53	2	328489	328489
54	2	334012	334016
55	2	334020	334022
56	2	343931	343931
57	2	352257	352257
58	2	364851	364851
59	2	368060	368060
60	2	368991	368991
61	2	372509	372509
62	2	376145	376872
63	2	380926	380938
64	2	382536	382536
65	2	388862	388862
66	2	391856	392138
67	2	401568	401568
68	2	406888	407410
69	2	419093	420528
70	2	424450	424450
71	2	426887	427674
72	2	427675	427683
73	2	477206	477206
74	2	479161	480015
75	2	481439	486640
76	2	489202	489202
77	2	499012	499012
78	2	499889	499895
79	2	506661	508843
80	2	513408	514035
81	2	516889	517123
82	2	517365	517365
83	2	519049	521415
84	2	530481	530481
85	2	533262	533268
86	2	537314	537314
87	2	548401	548401
88	2	551299	555778
89	2	555787	555787
90	2	562409	562415
91	2	565216	565216
92	2	567221	569414
93	2	569420	570229
94	2	573491	573491
95	2	579459	582419
96	2	584351	592989
97	2	602012	603790
98	2	608310	616490
99	2	620056	622993
100	2	628224	628224
101	2	636332	636958
102	2	642453	642453
103	2	658746	658746
104	2	667083	667125
105	2	673274	673274
106	2	673356	676540
107	2	679703	679703
108	2	681361	681361
109	2	681442	681442
110	2	697894	697894
111	2	716885	716885
112	2	732086	732086
113	2	732092	732092
114	2	737531	737531
115	2	739849	739849
116	2	745748	746578
117	2	750838	754059
118	2	760429	760429
119	2	769107	773156
120	3	14066	14066
121	3	43867	43879
122	3	54436	54436
123	3	64311	64311
124	3	75021	75021
125	3	76127	76127
126	3	79091	79091
127	3	81832	81832
128	3	90412	92391
129	3	100213	100213
130	3	105042	105042
131	3	175799	177850
132	3	201166	201167
133	3	209932	209932
134	3	210748	210748
135	3	228125	228125
136	3	240265	240265
137	3	240331	240331
138	3	258267	258303
139	3	259721	259721
140	3	264124	264274
141	3	301446	301446
142	4	17718	17718
143	4	33214	33214
144	4	45364	45364
145	4	46292	46370
146	4	46436	46616
147	4	54224	54225
148	4	62319	62325
149	4	68082	80849
150	4	79321	79393
151	4	85846	85852
152	4	89821	89821
153	4	95437	96271
154	4	100720	100720
155	4	106892	106892
156	4	114155	114155
157	4	115570	122293
158	4	137412	141608
159	4	143910	143910
160	4	150743	150743
161	4	154436	155454
162	4	161196	161196
163	4	164444	164444
164	4	165026	165032
165	4	178037	178037
166	4	183009	184214
167	4	187791	188469
168	4	192248	192248
169	4	201395	201395
170	4	211299	211299
171	4	211612	211612
172	4	217351	219126
173	4	223324	226317
174	4	246738	246738
175	4	251013	251013
176	4	253395	253395
177	4	262796	262796
178	4	263770	263770
179	4	273840	273846
180	4	275191	282149
181	4	285470	285470
182	4	289639	289639
183	4	297977	297977
184	4	304683	304683
185	4	309625	309625
186	4	369365	369365
187	4	432483	437147
188	4	433697	433697
189	4	441060	463267
190	4	465157	465337
191	4	478080	478080
192	4	509811	518394
193	4	518400	518400
194	4	527445	527517
195	4	555043	555043
196	4	568122	568122
197	4	569429	569429
198	4	573400	579813
199	4	582121	582139
200	4	582211	582211
201	4	720990	720990
202	4	723155	723155
203	4	733875	744522
204	4	782114	782114
205	4	802851	802851
206	4	812947	812947
207	4	818354	825418
208	4	843659	843659
209	4	864542	878291
210	4	926394	928745
211	4	929769	929769
212	4	929895	929895
213	4	935079	935079
214	4	962693	963733
215	4	963769	963769
216	4	975086	975086
217	4	1022764	1022764
218	4	1039379	1039379
219	4	1095532	1095532
220	4	1104919	1105243
221	4	1108558	1109729
222	4	1144476	1144476
223	4	1149761	1149761
224	4	1181160	1181160
225	4	1185630	1188862
226	4	1213416	1213416
227	4	1240155	1240155
228	4	1240245	1240245
229	4	1272737	1272737
230	4	1278400	1278400
231	4	1291675	1291675
232	4	1310380	1310380
233	4	1318073	1318073
234	4	1321550	1321550
235	4	1344550	1344670
236	4	1400033	1400033
237	4	1407833	1407833
238	4	1409829	1409829
239	4	1418647	1418647
240	4	1441486	1443910
241	4	1455131	1455509
242	4	1456748	1456748
243	4	1468373	1468373
244	4	1471224	1471859
245	4	1474479	1474566
246	4	1474677	1474686
247	4	1484268	1484268
248	4	1488917	1488917
249	4	1491116	1491146
250	4	1495582	1495582
251	4	1497132	1497132
252	4	1499294	1499294
253	4	1500947	1503330
254	4	1507292	1507292
255	4	1510883	1511257
256	4	1525327	1525327
257	5	5393	5396
258	5	5397	5399
259	5	5400	5400
260	5	6335	6335
261	5	13213	13213
262	5	15697	15817
263	5	17399	17399
264	5	25912	25918
265	5	29073	29073
266	5	30051	30057
267	5	40306	40306
268	5	42414	42420
269	5	44605	44611
270	5	44617	46078
271	5	48107	48845
272	5	73010	73010
273	5	79647	79653
274	5	99004	99004
275	5	109310	109310
276	5	116530	117705
277	5	166032	166038
278	5	183958	184489
279	5	193876	194881
280	5	194883	196352
281	5	200734	200740
282	5	200848	200854
283	5	201477	207819
284	5	210999	210999
285	5	218250	218250
286	5	222998	223004
287	5	225483	225489
288	5	225490	225490
289	5	225495	225504
290	5	226497	226503
291	5	231726	234629
292	5	240105	240105
293	5	243215	244117
294	5	251262	251647
295	5	272255	272258
296	5	312672	312672
297	5	321618	321708
298	5	321714	321714
299	5	332264	332264
300	5	333252	333252
301	5	350744	350744
302	5	395442	395442
303	5	420595	420595
304	5	422612	422612
305	5	426429	426429
306	5	430931	430931
307	5	458085	458085
308	5	468641	468641
309	5	480051	480051
310	5	483538	483538
311	5	492125	492125
312	5	500783	500789
313	5	504714	504717
314	5	511793	511793
315	5	525380	525380
316	5	530758	535290
317	5	538875	538875
318	5	546664	546664
319	5	549142	549142
320	5	553222	560022
321	5	561804	561864
322	5	568440	568734
323	5	568566	568641
324	5	568650	568668
325	6	5152	5153
326	6	5852	5852
327	6	5853	5853
328	6	5854	5877
329	6	5870	30378
330	6	5880	5880
331	6	5961	5961
332	6	15106	15106
333	6	33334	33688
334	6	38648	42341
335	6	43666	44753
336	6	44771	45766
337	6	48212	48212
338	6	48218	48224
339	6	57455	57455
340	6	70818	70818
341	6	71010	71010
342	6	74709	74709
343	6	75460	75460
344	6	78241	80521
345	6	83559	84403
346	6	100263	101522
347	6	100521	101489
348	6	104931	104931
349	6	107364	107364
350	6	134096	134096
351	6	134252	134252
352	6	143932	143980
353	6	144191	153963
354	6	161065	161065
355	6	167184	169677
356	6	169689	169689
357	6	172572	177323
358	6	172578	172602
359	6	205881	206151
360	6	208006	208654
361	6	226146	226356
362	6	227675	227675
363	6	232259	232259
364	6	232265	234349
365	6	238758	240336
366	6	242876	242876
367	6	244292	244292
368	6	253690	253690
369	6	253696	263989
370	7	3714	11644
371	7	10149	10155
372	7	10158	12939
373	7	15891	23129
374	7	44996	44996
375	7	52613	52613
376	7	55458	55464
377	7	69250	73488
378	7	85112	85112
379	7	92848	92896
380	7	93397	93397
381	7	98231	111785
382	7	117900	117900
383	7	128898	129150
384	7	129320	129362
385	7	131386	139389
386	7	139173	139173
387	7	139851	139851
388	7	141949	143762
389	7	167587	167587
390	7	171769	171769
391	7	177157	187567
392	7	187570	187684
393	7	192140	192140
394	7	202131	202131
395	7	256953	256953
396	7	301131	301813
397	7	311205	311205
398	7	312740	312740
399	7	375499	375499
400	7	402833	403512
401	7	402871	414484
402	7	403925	410146
403	7	415585	415585
404	7	425445	425445
405	7	427476	427476
406	7	431858	431858
407	7	431864	431864
408	7	435864	435864
409	7	449898	449898
410	7	457215	457215
411	7	459354	460945
412	7	490784	490784
413	7	497987	506254
414	7	498659	498665
415	7	514308	514308
416	7	524216	524216
417	7	529376	529376
418	7	530473	530473
419	7	543259	543259
420	7	553877	553877
421	7	557230	557236
422	7	592983	592983
423	7	625404	625404
424	7	656248	656248
425	7	682389	682389
426	7	697537	697543
427	7	697549	697549
428	7	705697	705697
429	7	707605	711977
430	7	707606	707983
431	7	707610	707980
432	7	708285	708285
433	7	711998	712001
434	7	712004	712004
435	7	787743	787743
436	7	787746	790857
437	7	794884	794884
438	7	795132	795152
439	7	804945	805409
440	7	810522	810522
441	7	823424	823428
442	7	833786	833786
443	7	853749	853863
444	7	858473	858604
445	7	860467	865575
446	7	880301	881977
447	7	886111	886111
448	7	889602	889602
449	7	900134	900134
450	7	905017	905018
451	7	911217	913077
452	7	916471	916471
453	7	916675	916675
454	7	919654	919654
455	7	940458	940458
456	7	940590	940590
457	7	940716	940716
458	7	946196	946196
459	7	948578	948590
460	7	951969	952065
461	7	954456	954692
462	7	956838	956838
463	7	974625	974680
464	7	985414	985414
465	7	994478	995892
466	7	1007539	1007539
467	7	1007545	1007589
468	7	1048152	1048152
469	7	1051340	1051340
470	7	1057540	1057540
471	7	1058947	1058948
472	7	1058950	1059187
473	7	1063841	1063841
474	7	1071420	1075580
475	7	1081936	1083245
476	8	5776	14136
477	8	7029	7035
478	8	14953	19171
479	8	45098	45098
480	8	46007	46007
481	8	56246	56252
482	8	63314	63314
483	8	63386	63386
484	8	71742	72233
485	8	80014	80068
486	8	84437	95469
487	8	98513	98513
488	8	111679	111680
489	8	111682	111690
490	8	128732	130097
491	8	137221	140058
492	8	149336	150330
493	8	151814	152932
494	8	154225	155178
495	8	156412	157605
496	8	161987	175255
497	8	167504	167504
498	8	167506	167506
499	8	167510	167510
500	8	176412	176412
501	8	176670	176994
502	8	185012	185882
503	8	188671	188851
504	8	193175	193175
505	8	203246	203246
506	8	203266	203266
507	8	209167	209245
508	8	213595	213595
509	8	221933	221933
510	8	224267	224267
511	8	293131	293131
512	8	312183	324050
513	8	340251	340251
514	8	389044	389176
515	8	399409	399409
516	8	410845	410989
517	8	430123	430123
518	8	439711	439723
519	8	441790	441790
520	8	457580	457580
521	8	518539	518539
522	8	518908	518908
523	8	519132	519132
524	8	521046	521046
525	8	525546	525673
526	8	549634	549638
527	9	19607	19650
528	9	21454	21455
529	9	27026	31216
530	9	33795	33807
531	9	38608	38608
532	9	45863	45866
533	9	46549	46561
534	9	47053	47053
535	9	61273	68997
536	9	74540	79823
537	9	84805	84805
538	9	87577	88155
539	9	98949	101011
540	9	133663	136845
541	9	139462	139512
542	9	141014	141014
543	9	154733	154733
544	9	155027	155027
545	9	190794	191491
546	9	195965	205191
547	9	214482	238345
548	9	242417	244902
549	9	246551	246551
550	9	251495	254745
551	9	257943	259533
552	9	268352	268412
553	9	272372	274199
554	9	277908	277908
555	9	283468	283468
556	9	289503	289503
557	9	296453	296453
558	9	308848	308854
559	9	323975	323975
560	9	325242	325368
561	9	325410	325428
562	9	334195	334243
563	9	341216	341216
564	9	362631	362715
565	9	369587	369587
566	9	372093	372093
567	9	386046	386046
568	9	387979	387985
569	9	393834	393834
570	9	394278	398074
571	9	399057	399057
572	9	403134	403134
573	9	405130	405136
574	9	410028	410028
575	9	415311	415311
576	9	419418	420076
577	9	425547	425547
578	9	430910	437063
579	9	435530	435536
580	9	437060	437061
581	10	22213	28306
582	10	34086	34098
583	10	36810	36810
584	10	39595	39595
585	10	40238	40238
586	10	43261	43261
587	10	51003	51003
588	10	56788	56788
589	10	59959	63282
590	10	67350	67350
591	10	68085	68085
592	10	69578	69578
593	10	76840	85486
594	10	81869	81875
595	10	85654	85654
596	10	87113	87113
597	10	89097	89348
598	10	96190	96190
599	10	96376	96376
600	10	99891	99927
601	10	101187	101193
602	10	110038	110044
603	10	111890	111890
604	10	116255	122312
605	10	123859	130933
606	10	135902	135908
607	10	138712	138712
608	10	147750	151310
609	10	159449	159479
610	10	163850	163850
611	10	185313	185319
612	10	191571	191768
613	10	204137	204137
614	10	214773	214773
615	10	218798	218798
616	10	227894	227894
617	10	259991	262593
618	10	307178	307178
619	10	325500	325500
620	10	327852	330465
621	10	336317	336317
622	10	341703	345059
623	10	347547	349332
624	10	353027	353027
625	10	372838	374040
626	10	380085	380085
627	10	387893	387893
628	10	388461	388461
629	10	388515	388515
630	10	393255	393261
631	10	398821	398821
632	10	400191	404508
633	10	422538	422580
634	10	435323	451949
635	10	453011	453011
636	10	453107	453116
637	10	461201	461201
638	10	464261	464261
639	10	468983	468983
640	10	469207	469207
641	10	470292	470298
642	10	471555	471555
643	10	471980	471981
644	10	471982	471984
645	10	471989	471990
646	10	472146	472146
647	10	472147	472147
648	10	472148	472149
649	10	492254	492254
650	10	499854	499854
651	10	503030	503466
652	10	509429	509435
653	10	510007	511213
654	10	513451	513451
655	10	535311	535311
656	10	537157	537157
657	10	538670	538670
658	10	541818	541818
659	10	544176	544176
660	10	548175	548175
661	10	548177	548177
662	10	568228	568228
663	10	570207	570345
664	10	570753	570753
665	10	572473	572479
666	10	573371	573383
667	10	575236	579811
668	10	579929	580386
669	10	581691	581691
670	10	584276	586311
671	10	586599	586599
672	10	600797	612602
673	10	621762	621762
674	10	626962	626972
675	10	627628	628593
676	10	646911	646911
677	10	698149	698149
678	10	703718	703868
679	10	704668	704668
680	10	715254	715254
681	10	731761	731761
682	11	590	590
683	11	9262	9262
684	11	12706	13042
685	11	14438	17679
686	11	18915	18921
687	11	25990	31187
688	11	42738	42738
689	11	46632	46633
690	11	46635	46636
691	11	47707	47707
692	11	79182	79182
693	11	85435	85477
694	11	97725	97761
695	11	98322	98336
696	11	103658	103658
697	11	114412	114412
698	11	120696	120696
699	11	125459	125459
700	11	129847	129847
701	11	131394	131394
702	11	136397	147886
703	11	153463	153463
704	11	171771	174011
705	11	178402	178406
706	11	178408	178411
707	11	180221	180221
708	11	194611	194611
709	11	209627	212554
710	11	218377	221391
711	11	222724	222724
712	11	229040	229052
713	11	235002	235002
714	11	238310	238310
715	11	247944	247956
716	11	258243	258243
717	11	261779	261779
718	11	263612	263612
719	11	266017	272657
720	11	298361	298361
721	11	308932	315253
722	11	354466	354466
723	11	379062	379062
724	11	382548	382554
725	11	388373	388379
726	11	389068	397458
727	11	394660	394678
728	11	403418	403418
729	11	403421	403421
730	11	405226	405226
731	11	421190	421190
732	11	442468	446685
733	11	468771	468771
734	11	482069	484826
735	11	508110	508575
736	11	510933	510933
737	11	522777	522777
738	11	527135	527135
739	11	531549	531561
740	11	532483	533477
741	11	540588	547558
742	11	547810	547813
743	11	553792	554200
744	11	556730	556934
745	11	566015	566015
746	11	574956	574956
747	11	579813	579819
748	11	586769	586769
749	11	590637	590637
750	11	596152	596215
751	11	599170	599170
752	11	611765	611765
753	11	612571	612781
754	11	618637	618639
755	11	618643	619431
756	11	623215	624548
757	11	629611	629611
758	11	629614	629614
759	11	632285	632952
760	11	643655	666052
761	11	646049	646054
762	11	649228	657299
763	12	19609	19609
764	12	22602	22752
765	12	26184	26184
766	12	27765	27765
767	12	35970	35970
768	12	55040	66591
769	12	70121	70127
770	12	86369	86369
771	12	92674	92678
772	12	92692	92694
773	12	95639	95639
774	12	99261	99261
775	12	108809	111412
776	12	112275	112275
777	12	115582	115582
778	12	126934	126934
779	12	131338	131338
780	12	145780	145780
781	12	195531	195531
782	12	196850	196850
783	12	210539	210539
784	12	238298	239578
785	12	246579	246579
786	12	247886	248756
787	12	254693	254693
788	12	257512	257512
789	12	260113	260119
790	12	264911	266102
791	12	274162	274240
792	12	282091	282091
793	12	282397	282397
794	12	288943	292529
795	12	317542	317608
796	12	321827	321827
797	12	326212	332574
798	12	370434	370434
799	12	380269	381903
800	12	388933	388933
801	12	423789	423789
802	12	433955	433958
803	12	450041	450041
804	12	450042	450050
805	12	468981	489760
806	12	500493	501528
807	12	505763	507813
808	12	508029	508029
809	12	514835	514835
810	12	516242	516700
811	12	553064	553124
812	12	556063	556063
813	12	570433	570433
814	12	582499	582499
815	12	607076	607076
816	12	611810	611854
817	12	611967	611967
818	12	611997	611997
819	12	634225	634226
820	12	634227	634227
821	12	635380	635380
822	12	642137	642137
823	12	644082	644136
824	12	659357	662627
825	12	668249	672785
826	12	674651	674651
827	12	677957	677957
828	12	679808	683463
829	12	689211	693616
830	12	693790	693790
831	12	697260	697260
832	12	704828	705220
833	12	705226	705226
834	12	708035	713686
835	12	710924	710924
836	12	713638	713644
837	12	719857	719857
838	12	721979	721988
839	12	722343	722343
840	12	733838	744436
841	12	748567	748735
842	12	757570	757807
843	12	759664	759989
844	12	760763	762819
845	12	762930	766038
846	12	770327	770327
847	12	777813	777813
848	12	782839	782839
849	12	787505	790025
850	12	796771	796771
851	12	808623	810883
852	12	811669	815552
853	12	824230	824230
854	12	829265	829705
855	12	849485	849485
856	12	851826	852066
857	12	854279	855776
858	12	858996	858996
859	12	872448	872460
860	12	881579	881579
861	12	881903	881903
862	12	899898	927421
863	12	912976	912982
864	12	956366	956594
865	12	957108	957108
866	12	964986	964989
867	12	965218	965335
868	12	987750	987750
869	12	990751	990751
870	12	994739	1000554
871	12	1006711	1006711
872	12	1014016	1019347
873	12	1023790	1023795
874	12	1031679	1039501
875	12	1042072	1042072
876	12	1043086	1043086
877	12	1054278	1054302
878	12	1056097	1056097
879	12	1056103	1056103
880	12	1059806	1059806
881	12	1059816	1059816
882	12	1059818	1059930
883	12	1067085	1067088
884	12	1067089	1067089
885	12	1067118	1067123
886	13	27644	28334
887	13	28622	28694
888	13	33501	33501
889	13	33681	33681
890	13	46070	46084
891	13	49894	49903
892	13	54913	57145
893	13	64970	69122
894	13	77684	77684
895	13	78655	78655
896	13	79760	81358
897	13	87587	96015
898	13	91085	94053
899	13	99585	99720
900	13	100048	100048
901	13	110808	115474
902	13	124876	130069
903	13	149075	149075
904	13	158910	159533
905	13	163180	163326
906	13	163328	163328
907	13	164026	164026
908	13	178636	184059
909	13	184113	184113
910	13	195863	195863
911	13	203101	203101
912	13	205921	205921
913	13	216022	216028
914	13	227254	229366
915	13	234541	234542
916	13	234545	234851
917	13	238291	238291
918	13	239556	239892
919	13	243624	243624
920	13	245457	245674
921	13	255486	255564
922	13	261719	273250
923	13	266326	266326
924	13	268044	268045
925	13	277071	277071
926	13	285840	285840
927	13	286122	286122
928	13	298181	298192
929	13	298193	298193
930	13	299950	299950
931	13	328865	328865
932	13	361370	361370
933	13	362310	362346
934	13	371857	371857
935	13	378623	378623
936	13	379433	379628
937	13	379975	379975
938	13	379981	379981
939	13	390351	391767
940	13	395391	395391
941	13	403766	403766
942	13	404546	404546
943	13	410287	410287
944	13	430164	430164
945	13	437167	437167
946	13	443066	445622
947	13	480708	481985
948	13	480717	481549
949	13	480720	480720
950	13	481988	481988
951	13	482266	482266
952	13	492201	492201
953	13	492453	494242
954	13	496638	496638
955	13	498750	498750
956	13	503713	503727
957	13	505626	508627
958	13	505636	507299
959	13	505642	507305
960	13	513778	513778
961	13	535359	535359
962	13	554836	554842
963	13	554848	554848
964	13	555076	555076
965	13	556726	556726
966	13	556835	556841
967	13	562907	562907
968	13	564142	572643
969	13	574720	574867
970	13	597705	597711
971	13	649250	649253
972	13	686206	686206
973	13	697899	697899
974	13	698980	698980
975	13	718930	718930
976	13	727057	727057
977	13	789460	789466
978	13	824809	824809
979	13	843356	843590
980	13	846240	846240
981	13	849906	850520
982	13	855629	855635
983	13	885665	885665
984	13	905780	910741
985	13	922256	922261
986	13	922268	923511
987	14	13845	13845
988	14	19885	23220
989	14	27632	33361
990	14	33607	38852
991	14	61469	61469
992	14	89161	89167
993	14	89169	89169
994	14	96321	104798
995	14	109527	109527
996	14	116131	116131
997	14	168128	168128
998	14	171103	171103
999	14	191183	191183
1000	14	191243	191243
1001	14	206186	209852
1002	14	220948	220948
1003	14	235423	235423
1004	14	245307	246135
1005	14	254145	254155
1006	14	258590	258590
1007	14	263964	266798
1008	14	281187	281187
1009	14	314883	314883
1010	14	330365	330368
1011	14	340077	340077
1012	14	358641	358641
1013	14	368178	368178
1014	14	371953	371953
1015	14	393903	394161
1016	14	402312	402312
1017	14	410244	412269
1018	14	412272	412272
1019	14	412275	412758
1020	14	418269	418269
1021	14	449639	449639
1022	14	486861	486861
1023	14	502316	502496
1024	14	525061	525064
1025	14	534449	534449
1026	14	542648	542648
1027	14	547071	547072
1028	14	549682	549682
1029	14	553117	554606
1030	14	558284	591234
1031	14	568280	595885
1032	14	571885	571965
1033	14	614342	618548
1034	14	648788	648788
1035	14	686853	686853
1036	14	689579	689939
1037	14	690372	692618
1038	14	694765	695114
1039	14	701565	701565
1040	14	705553	705559
1041	14	705565	705565
1042	14	714215	714215
1043	14	731633	731633
1044	14	732029	732029
1045	15	1152	27928
1046	15	7699	7795
1047	15	33214	33215
1048	15	33217	33217
1049	15	37207	37207
1050	15	43051	43217
1051	15	44482	44488
1052	15	44496	44496
1053	15	44542	44542
1054	15	44548	44550
1055	15	47951	48335
1056	15	54769	54769
1057	15	59733	59733
1058	15	76724	76724
1059	15	89211	89211
1060	15	89217	89229
1061	15	96633	99389
1062	15	106152	106272
1063	15	108577	113269
1064	15	116709	116709
1065	15	132423	132423
1066	15	136324	136327
1067	15	141621	141633
1068	15	143597	150651
1069	15	154177	154309
1070	15	170945	180961
1071	15	175594	180222
1072	15	193911	193911
1073	15	202370	210839
1074	15	220337	220337
1075	15	248746	248746
1076	15	255000	255012
1077	15	255015	255015
1078	15	272023	272023
1079	15	274227	274227
1080	15	276469	276475
1081	15	277470	277470
1082	15	282525	282525
1083	15	290670	290670
1084	15	298704	298710
1085	15	301074	301077
1086	15	338018	338018
1087	15	348934	348934
1088	15	357032	357194
1089	15	370304	370304
1090	15	379157	392765
1091	15	384695	384701
1092	15	407684	407690
1093	15	409775	409776
1094	15	409778	409779
1095	15	411901	413168
1096	15	418282	418908
1097	15	424522	425275
1098	15	427159	438975
1099	15	439041	439041
1100	15	445656	445656
1101	15	446514	446514
1102	15	461652	461652
1103	15	461694	461694
1104	15	469463	472577
1105	15	476328	476328
1106	15	481586	481586
1107	15	488274	488373
1108	15	488377	491190
1109	15	496730	496730
1110	15	515917	515923
1111	15	516673	516673
1112	15	519764	519776
1113	15	524956	524978
1114	15	538785	538785
1115	15	546197	546197
1116	15	551819	551819
1117	15	563943	563943
1118	15	571103	571103
1119	15	571105	572410
1120	15	580354	580354
1121	15	581277	581277
1122	15	587256	587316
1123	15	589013	589013
1124	15	589145	602951
1125	15	618868	619862
1126	15	632882	632894
1127	15	683301	683301
1128	15	683415	690367
1129	15	703769	704063
1130	15	715809	715809
1131	15	747543	747543
1132	15	779974	780225
1133	15	798209	798209
1134	15	802724	808276
1135	15	819015	819015
1136	15	838599	842003
1137	15	842006	842006
1138	15	842027	842027
1139	15	846344	850119
1140	15	854265	854267
1141	15	861183	865782
1142	15	880783	880786
1143	15	889464	889464
1144	15	930110	930110
1145	15	937036	937036
1146	15	945781	945781
1147	15	968429	970605
1148	15	1031495	1031657
1149	15	1065719	1075593
1150	16	70847	70853
1151	16	84943	84943
1152	16	84949	84949
1153	16	90266	90266
1154	16	90762	100527
1155	16	104423	104423
1156	16	105260	114235
1157	16	125271	128687
1158	16	128711	128717
1159	16	182953	182953
1160	16	199880	199880
1161	16	207356	207356
1162	16	239627	239627
1163	16	252113	252119
1164	16	256358	256358
1165	16	266023	275840
1166	16	280629	280629
1167	16	318068	318068
1168	16	336013	336013
1169	16	368086	368086
1170	16	368296	368296
1171	16	387239	387239
1172	16	408883	408883
1173	16	420441	420441
1174	16	428612	428612
1175	16	428900	428900
1176	16	429182	429188
1177	16	437335	442503
1178	16	441281	441281
1179	16	445372	445372
1180	16	453436	454307
1181	16	462646	462646
1182	16	486637	486787
1183	16	489143	489143
1184	16	492351	492351
1185	16	495156	495156
1186	16	497425	497425
1187	16	500342	500354
1188	16	511400	511406
1189	16	523450	523450
1190	16	533282	535979
1191	16	542295	542307
1192	16	547618	555416
1193	16	590622	590622
1194	16	600658	604010
1195	16	618575	620596
1196	16	695782	695782
1197	16	700280	700280
1198	16	704388	704388
1199	16	711614	711614
1200	16	718892	718893
1201	16	744530	744530
1202	16	744590	744599
1203	16	748158	748158
1204	16	787283	787283
1205	16	819247	819251
1206	16	825431	825431
1207	16	890898	890904
1208	16	896709	897526
1209	16	927500	927506
1210	16	932310	932538
