# Supplementary material for: Genome-Wide Association Data Reveal a Global Map of Genetic Interactions among Protein Complexes
Source: PLoS Genet. 2009 Dec 24;5(12):e1000782. doi: 10.1371/journal.pgen.1000782 (PMC2788232; doi:10.1371/journal.pgen.1000782)
Supplement: Table S3 — Significant pathways identified by the natural network. (A) List of significant complex-complex interactions identified. (B) List of significant term-term interactions identified. (C) List of complexes containing a significant number of natural interactions. (D) List of functional terms containing a significant number of natural interactions. (1.35 MB XLS) [file pgen.1000782.s008.xls]

## Sheet: Info
Table S3
Significant pathways identified by the natural network
a. Between functional terms
b. Between physical complexes
c. Within functional terms
Columns (a,b)
A	Annotation 1
B	Annotation 2
C	Q value
Columns (c)
A	Annotation
B	Q value

## Sheet: Between Terms
mitochondrial genome maintenance	rRNA primary transcript binding	1.59977e-25
ethanol biosynthetic process	mitochondrial genome maintenance	1.10842e-23
mitochondrial genome maintenance	protein maturation via proteolysis	6.88763e-19
dihydrolipoyllysine-residue acetyltransferase activity	mitochondrial genome maintenance	6.88763e-19
mitochondrial genome maintenance	methylglyoxal reductase (NADH-dependent) activity	6.88763e-19
activation of adenylate cyclase activity	mitochondrial genome maintenance	6.88763e-19
positive regulation of cell cycle	mitochondrial genome maintenance	3.48979e-18
mitochondrial genome maintenance	protein maturation	3.48979e-18
vacuolar amino acid transport	mitochondrial genome maintenance	1.99476e-17
nucleobase, nucleoside and nucleotide biosynthetic process	protein maturation	3.96372e-17
ATP metabolic process	rRNA primary transcript binding	5.18538e-16
positive regulation of cell cycle	ATP metabolic process	5.18538e-16
ATP biosynthetic process	rRNA primary transcript binding	6.5637e-16
nucleobase, nucleoside and nucleotide biosynthetic process	ethanol biosynthetic process	8.5482e-16
purine ribonucleoside monophosphate biosynthetic process	protein maturation	3.924e-15
ATP metabolic process	dihydrolipoyllysine-residue acetyltransferase activity	5.24193e-15
activation of adenylate cyclase activity	ATP metabolic process	5.24193e-15
positive regulation of cell cycle	ATP biosynthetic process	6.19632e-15
pre-replicative complex	protein maturation	6.40779e-15
hydrogen ion transporting ATP synthase activity, rotational mechanism	rRNA primary transcript binding	7.75899e-15
cis-Golgi network	rRNA primary transcript binding	1.2717e-14
ethanol biosynthetic process	carbohydrate kinase activity	1.91405e-14
cis-Golgi network	protein maturation	3.3016e-14
ATP biosynthetic process	dihydrolipoyllysine-residue acetyltransferase activity	3.61895e-14
activation of adenylate cyclase activity	ATP biosynthetic process	3.61895e-14
microtubule-based movement	rRNA primary transcript binding	7.65266e-14
microtubule-based movement	ethanol biosynthetic process	1.00433e-13
rRNA primary transcript binding	L-amino acid transmembrane transporter activity	1.00433e-13
hydrolase activity, acting on carbon-nitrogen (but not peptide) bonds, in cyclic amidines	rRNA primary transcript binding	1.3205e-13
ATP metabolic process	protein maturation	2.32309e-13
L-amino acid transmembrane transporter activity	protein maturation	2.32309e-13
budding cell apical bud growth	rRNA primary transcript binding	2.35895e-13
activation of adenylate cyclase activity	hydrogen ion transporting ATP synthase activity, rotational mechanism	2.69494e-13
hydrogen ion transporting ATP synthase activity, rotational mechanism	dihydrolipoyllysine-residue acetyltransferase activity	2.69494e-13
ethanol biosynthetic process	cellular response to nutrient	5.12232e-13
hydrolase activity, acting on carbon-nitrogen (but not peptide) bonds, in cyclic amidines	ethanol biosynthetic process	5.12232e-13
ATP biosynthetic process	protein maturation	5.30337e-13
positive regulation of cell cycle	hydrogen ion transporting ATP synthase activity, rotational mechanism	6.26214e-13
positive regulation of cell cycle	L-amino acid transmembrane transporter activity	8.82436e-13
nucleobase, nucleoside and nucleotide biosynthetic process	rRNA primary transcript binding	8.82436e-13
purine ribonucleoside monophosphate biosynthetic process	ethanol biosynthetic process	1.12849e-12
positive regulation of cell cycle	cis-Golgi network	1.18014e-12
metallo-sulfur cluster assembly	rRNA primary transcript binding	1.18014e-12
hydrogen ion transporting ATP synthase activity, rotational mechanism	protein maturation	1.22141e-12
positive regulation of cell cycle	polysome	1.56184e-12
regulation of transport	protein maturation	1.8149e-12
rRNA primary transcript binding	cell wall polysaccharide metabolic process	1.86092e-12
peptide or protein amino-terminal blocking	rRNA primary transcript binding	1.86092e-12
pre-replicative complex	rRNA primary transcript binding	1.86092e-12
cytoplasmic microtubule	rRNA primary transcript binding	1.86092e-12
ethanol biosynthetic process	peptide or protein amino-terminal blocking	2.13627e-12
peptide or protein amino-terminal blocking	protein maturation	2.13627e-12
cytoplasmic microtubule	ethanol biosynthetic process	2.13627e-12
telomeric DNA binding	protein maturation	2.65072e-12
serine-type peptidase activity	protein maturation	2.65072e-12
clathrin coat	rRNA primary transcript binding	2.88938e-12
ATP metabolic process	vacuolar amino acid transport	2.88938e-12
metalloendopeptidase activity	rRNA primary transcript binding	2.88938e-12
ATP biosynthetic process	vacuolar amino acid transport	3.07826e-12
vacuolar amino acid transport	DNA catabolic process, endonucleolytic	3.2484e-12
phosphotransferase activity, for other substituted phosphate groups	ethanol biosynthetic process	4.33128e-12
threonine endopeptidase activity	protein maturation	4.33128e-12
metallo-sulfur cluster assembly	ethanol biosynthetic process	5.92436e-12
ethanol biosynthetic process	RSC complex	5.92436e-12
cis-Golgi network	ethanol biosynthetic process	5.92436e-12
hydrolase activity, acting on carbon-nitrogen (but not peptide) bonds, in cyclic amidines	protein maturation	5.92436e-12
cellular response to nutrient	protein maturation	8.52147e-12
spindle pole body duplication in nuclear envelope	ethanol biosynthetic process	8.52147e-12
budding cell apical bud growth	protein maturation	8.52147e-12
positive regulation of cell cycle	hydrolase activity, acting on carbon-nitrogen (but not peptide) bonds, in cyclic amidines	8.52147e-12
lysyl-tRNA aminoacylation	mitochondrial genome maintenance	8.52147e-12
rRNA primary transcript binding	RSC complex	8.52147e-12
regulation of cyclase activity	mitochondrial genome maintenance	8.52147e-12
polysome	rRNA primary transcript binding	1.23122e-11
trans-Golgi network transport vesicle	rRNA primary transcript binding	1.69154e-11
glycerol metabolic process	rRNA primary transcript binding	1.69154e-11
cysteine metabolic process	ethanol biosynthetic process	1.71929e-11
phosphotransferase activity, for other substituted phosphate groups	rRNA primary transcript binding	2.16634e-11
rRNA primary transcript binding	monolayer-surrounded lipid storage body	2.16634e-11
positive regulation of cell cycle	phosphotransferase activity, for other substituted phosphate groups	2.16634e-11
vacuolar amino acid transport	hydrolase activity, acting on carbon-nitrogen (but not peptide) bonds, in cyclic amidines	2.20218e-11
ethanol biosynthetic process	ion channel activity	3.20294e-11
proteasome core complex	protein maturation	3.20294e-11
cell wall polysaccharide metabolic process	protein maturation	3.20294e-11
positive regulation of cell cycle	telomeric DNA binding	5.25583e-11
regulation of transport	ethanol biosynthetic process	5.6613e-11
clathrin coat	ethanol biosynthetic process	5.70794e-11
metalloendopeptidase activity	ethanol biosynthetic process	5.70794e-11
positive regulation of GTPase activity	mitochondrial genome maintenance	5.96228e-11
ethanol biosynthetic process	monolayer-surrounded lipid storage body	7.53134e-11
phosphotransferase activity, for other substituted phosphate groups	protein maturation	7.53134e-11
positive regulation of cell cycle	RSC complex	7.67333e-11
regulation of cyclase activity	RSC complex	7.75269e-11
metallo-sulfur cluster assembly	protein maturation	7.75269e-11
dihydrolipoyllysine-residue acetyltransferase activity	L-amino acid transmembrane transporter activity	7.88239e-11
nucleobase, nucleoside and nucleotide biosynthetic process	protein maturation via proteolysis	7.88239e-11
nucleobase, nucleoside and nucleotide biosynthetic process	methylglyoxal reductase (NADH-dependent) activity	7.88239e-11
hydrogen ion transporting ATP synthase activity, rotational mechanism	vacuolar amino acid transport	1.24039e-10
vacuolar amino acid transport	telomeric DNA binding	1.38703e-10
microtubule-based movement	protein maturation	1.43742e-10
DNA catabolic process, endonucleolytic	protein maturation	1.43742e-10
carbohydrate kinase activity	protein maturation	1.53181e-10
pre-replicative complex	vacuolar amino acid transport	1.53181e-10
response to reactive oxygen species	protein maturation	1.53181e-10
ethanol biosynthetic process	channel activity	1.53181e-10
spindle pole body duplication in nuclear envelope	protein maturation	1.53181e-10
cell wall chitin metabolic process	protein maturation	1.53181e-10
budding cell apical bud growth	regulation of cyclase activity	1.53181e-10
budding cell apical bud growth	positive regulation of GTPase activity	1.53181e-10
late endosome to vacuole transport via multivesicular body sorting pathway	rRNA primary transcript binding	1.53181e-10
rRNA primary transcript binding	nuclear migration, microtubule-mediated	1.53181e-10
ATP metabolic process	actin lateral binding	2.03622e-10
positive regulation of cell cycle	monolayer-surrounded lipid storage body	2.03622e-10
lysyl-tRNA aminoacylation	ATP metabolic process	2.03622e-10
ATP metabolic process	regulation of cyclase activity	2.03622e-10
positive regulation of cell cycle	DNA catabolic process, endonucleolytic	2.30202e-10
DNA catabolic process, endonucleolytic	rRNA primary transcript binding	2.30202e-10
cell wall chitin metabolic process	rRNA primary transcript binding	2.70706e-10
spindle pole body duplication in nuclear envelope	rRNA primary transcript binding	2.70706e-10
ethanol biosynthetic process	serine-type peptidase activity	3.37279e-10
ethanol biosynthetic process	L-amino acid transmembrane transporter activity	3.37279e-10
Rpd3L complex	rRNA primary transcript binding	3.37279e-10
cell wall chitin biosynthetic process	protein maturation	3.37279e-10
ethanol biosynthetic process	telomeric DNA binding	3.37279e-10
microtubule-based movement	methylglyoxal reductase (NADH-dependent) activity	3.44776e-10
mitochondrial genome maintenance	actin lateral binding	3.44776e-10
mitochondrial genome maintenance	DNA topoisomerase (ATP-hydrolyzing) activity	3.44776e-10
microtubule-based movement	protein maturation via proteolysis	3.44776e-10
activation of adenylate cyclase activity	DNA catabolic process, endonucleolytic	3.44776e-10
serine-type peptidase activity	rRNA primary transcript binding	3.46826e-10
diaminohydroxyphosphoribosylaminopyrimidine deaminase activity	mitochondrial genome maintenance	3.84617e-10
positive regulation of cell cycle	NAD-dependent histone deacetylase activity	3.8979e-10
late endosome to vacuole transport via multivesicular body sorting pathway	ethanol biosynthetic process	3.8979e-10
pyrimidine nucleotide metabolic process	protein maturation	3.8979e-10
holo TFIIH complex	rRNA primary transcript binding	3.8979e-10
pre-replicative complex	ethanol biosynthetic process	3.8979e-10
tRNA-specific ribonuclease activity	protein maturation	3.8979e-10
ethanol biosynthetic process	nuclear migration, microtubule-mediated	3.8979e-10
ethanol biosynthetic process	pyrimidine nucleotide metabolic process	3.8979e-10
ethanol biosynthetic process	cell wall polysaccharide metabolic process	3.8979e-10
trans-Golgi network transport vesicle	ethanol biosynthetic process	3.8979e-10
cis-Golgi network	methylglyoxal reductase (NADH-dependent) activity	4.76897e-10
activation of adenylate cyclase activity	RSC complex	4.76897e-10
lysyl-tRNA aminoacylation	ATP biosynthetic process	4.76897e-10
activation of adenylate cyclase activity	cis-Golgi network	4.76897e-10
activation of adenylate cyclase activity	metallo-sulfur cluster assembly	4.76897e-10
dihydrolipoyllysine-residue acetyltransferase activity	RSC complex	4.76897e-10
ATP biosynthetic process	actin lateral binding	4.76897e-10
hydrolase activity, acting on carbon-nitrogen (but not peptide) bonds, in cyclic amidines	protein maturation via proteolysis	4.76897e-10
cis-Golgi network	protein maturation via proteolysis	4.76897e-10
cis-Golgi network	dihydrolipoyllysine-residue acetyltransferase activity	4.76897e-10
hydrolase activity, acting on carbon-nitrogen (but not peptide) bonds, in cyclic amidines	methylglyoxal reductase (NADH-dependent) activity	4.76897e-10
positive regulation of cell cycle	metallo-sulfur cluster assembly	4.84998e-10
ATP metabolic process	G2/M-specific transcription in mitotic cell cycle	5.14387e-10
pre-replicative complex	protein maturation via proteolysis	5.73392e-10
methylglyoxal reductase (NADH-dependent) activity	cell wall polysaccharide metabolic process	5.73392e-10
pre-replicative complex	methylglyoxal reductase (NADH-dependent) activity	5.73392e-10
cell wall polysaccharide metabolic process	protein maturation via proteolysis	5.73392e-10
ethanol biosynthetic process	regulation of ARF protein signal transduction	5.73392e-10
regulation of ARF protein signal transduction	protein maturation	5.73392e-10
mitochondrial genome maintenance	cytokinesis, contractile ring formation	5.73392e-10
ion channel activity	protein maturation	5.73392e-10
cysteine biosynthetic process	ethanol biosynthetic process	5.73392e-10
positive regulation of GTPase activity	hydrolase activity, acting on carbon-nitrogen (but not peptide) bonds, in cyclic amidines	7.22913e-10
purine ribonucleoside monophosphate biosynthetic process	rRNA primary transcript binding	7.22913e-10
positive regulation of cell cycle	purine ribonucleoside monophosphate biosynthetic process	7.22913e-10
budding cell apical bud growth	vacuolar amino acid transport	8.08683e-10
vacuolar amino acid transport	peptide or protein amino-terminal blocking	8.18239e-10
ATP biosynthetic process	G2/M-specific transcription in mitotic cell cycle	8.18239e-10
late endosome to vacuole transport via multivesicular body sorting pathway	vacuolar amino acid transport	8.18239e-10
positive regulation of cell cycle	clathrin coat	8.18239e-10
phosphotransferase activity, for other substituted phosphate groups	vacuolar amino acid transport	8.2315e-10
ethanol biosynthetic process	pyrimidine nucleotide biosynthetic process	8.56519e-10
rRNA primary transcript binding	pyrimidine nucleotide metabolic process	1.08277e-09
multi-eIF complex	protein maturation	1.13717e-09
activation of adenylate cyclase activity	metalloendopeptidase activity	1.13717e-09
metalloendopeptidase activity	dihydrolipoyllysine-residue acetyltransferase activity	1.13717e-09
leucine biosynthetic process	mitochondrial genome maintenance	1.54752e-09
ATP metabolic process	MutLalpha complex	1.59083e-09
ATP metabolic process	DNA topoisomerase (ATP-hydrolyzing) activity	1.59083e-09
ATP metabolic process	ethanol biosynthetic process	1.59083e-09
MutLalpha complex	mitochondrial genome maintenance	1.92969e-09
activation of adenylate cyclase activity	L-amino acid transmembrane transporter activity	2.05544e-09
ATP metabolic process	DNA topoisomerase activity	2.05544e-09
response to reactive oxygen species	ethanol biosynthetic process	2.05544e-09
TORC2 complex	L-amino acid transmembrane transporter activity	2.05544e-09
positive regulation of GTPase activity	carbohydrate kinase activity	2.05544e-09
budding cell apical bud growth	ethanol biosynthetic process	2.05544e-09
oxidoreductase activity, acting on the CH-CH group of donors, NAD or NADP as acceptor	protein maturation	2.05544e-09
cell wall chitin metabolic process	ethanol biosynthetic process	2.05544e-09
N-terminal protein amino acid acetylation	ethanol biosynthetic process	2.05544e-09
beta-glucan metabolic process	ethanol biosynthetic process	2.05544e-09
protein maturation	channel activity	2.05544e-09
beta-glucan metabolic process	rRNA primary transcript binding	2.17585e-09
positive regulation of cell cycle	cellular response to nutrient	2.17585e-09
ATP biosynthetic process	DNA topoisomerase activity	2.51816e-09
positive regulation of GTPase activity	telomeric DNA binding	2.95625e-09
regulation of cyclase activity	telomeric DNA binding	2.95625e-09
regulation of cyclase activity	L-amino acid transmembrane transporter activity	2.95625e-09
vacuolar amino acid transport	meiotic mismatch repair	2.95625e-09
cell wall chitin biosynthetic process	rRNA primary transcript binding	2.95625e-09
cell wall mannoprotein biosynthetic process	rRNA primary transcript binding	2.95625e-09
ATP metabolic process	cytokinesis, contractile ring formation	3.14935e-09
double-strand break repair via break-induced replication	protein maturation	3.2959e-09
ethanol biosynthetic process	response to cadmium ion	3.2959e-09
activation of adenylate cyclase activity	polysome	3.2959e-09
polysome	dihydrolipoyllysine-residue acetyltransferase activity	3.2959e-09
AP-type membrane coat adaptor complex	rRNA primary transcript binding	3.47444e-09
ATP biosynthetic process	synaptonemal complex	3.53122e-09
ATP metabolic process	synaptonemal complex	3.58928e-09
cell wall mannoprotein biosynthetic process	protein maturation via proteolysis	3.62454e-09
dihydrolipoyllysine-residue acetyltransferase activity	polyamine transport	3.62454e-09
activation of adenylate cyclase activity	polyamine transport	3.62454e-09
cell wall mannoprotein biosynthetic process	methylglyoxal reductase (NADH-dependent) activity	3.62454e-09
intrinsic to peroxisomal membrane	rRNA primary transcript binding	3.68541e-09
ATP biosynthetic process	ethanol biosynthetic process	3.92025e-09
MutLalpha complex	ATP biosynthetic process	3.92025e-09
regulation of cyclase activity	ATP biosynthetic process	3.92025e-09
ATP biosynthetic process	DNA topoisomerase (ATP-hydrolyzing) activity	3.92025e-09
phosphotransferase activity, for other substituted phosphate groups	dihydrolipoyllysine-residue acetyltransferase activity	4.17102e-09
dihydrolipoyllysine-residue acetyltransferase activity	monolayer-surrounded lipid storage body	4.17102e-09
activation of adenylate cyclase activity	monolayer-surrounded lipid storage body	4.17102e-09
activation of adenylate cyclase activity	phosphotransferase activity, for other substituted phosphate groups	4.17102e-09
proteasome core complex	ethanol biosynthetic process	4.3044e-09
trans-Golgi network transport vesicle	protein maturation	4.3044e-09
cytoplasmic microtubule	protein maturation	4.3044e-09
ethanol biosynthetic process	cell wall mannoprotein biosynthetic process	4.32357e-09
intracellular mRNA localization	protein maturation	4.32357e-09
cell wall chitin biosynthetic process	ethanol biosynthetic process	4.32357e-09
transcription initiation from RNA polymerase III promoter	protein maturation	4.32357e-09
peroxisomal matrix	protein maturation	4.32357e-09
beta-glucan biosynthetic process	ethanol biosynthetic process	4.32357e-09
cell wall mannoprotein biosynthetic process	protein maturation	4.32357e-09
cleavage apparatus septin structure	protein maturation	4.32357e-09
SCF ubiquitin ligase complex	ethanol biosynthetic process	4.32357e-09
peroxisomal matrix	ethanol biosynthetic process	4.32357e-09
dinucleotide insertion or deletion binding	mitochondrial genome maintenance	4.3632e-09
fatty-acid synthase activity	rRNA primary transcript binding	4.49827e-09
inner mitochondrial membrane organization and biogenesis	vacuolar amino acid transport	4.49827e-09
loop DNA binding	mitochondrial genome maintenance	4.59506e-09
tRNA-specific ribonuclease activity	vacuolar amino acid transport	4.72057e-09
vacuolar amino acid transport	cell wall polysaccharide metabolic process	4.72057e-09
ATP biosynthetic process	cytokinesis, contractile ring formation	4.72057e-09
cytoplasmic microtubule	vacuolar amino acid transport	4.72057e-09
vacuolar amino acid transport	glycerol metabolic process	4.72057e-09
positive regulation of GTPase activity	RSC complex	6.82054e-09
cis-Golgi network	regulation of cyclase activity	6.82054e-09
microtubule-based movement	dihydrolipoyllysine-residue acetyltransferase activity	6.82054e-09
regulation of cyclase activity	metallo-sulfur cluster assembly	6.82054e-09
regulation of cyclase activity	hydrolase activity, acting on carbon-nitrogen (but not peptide) bonds, in cyclic amidines	6.82054e-09
cis-Golgi network	positive regulation of GTPase activity	6.82054e-09
AP-type membrane coat adaptor complex	ethanol biosynthetic process	6.82054e-09
RSC complex	protein maturation	6.82054e-09
negative regulation of lipid metabolic process	DNA catabolic process, endonucleolytic	6.82054e-09
activation of adenylate cyclase activity	microtubule-based movement	6.82054e-09
cis-Golgi network	perinuclear region of cytoplasm	6.82054e-09
DNA catabolic process, endonucleolytic	dihydrolipoyllysine-residue acetyltransferase activity	6.82054e-09
positive regulation of cell cycle	pre-replicative complex	7.64151e-09
positive regulation of cell cycle	peptide or protein amino-terminal blocking	7.64151e-09
4 iron, 4 sulfur cluster binding	rRNA primary transcript binding	7.64151e-09
proteasome core complex	rRNA primary transcript binding	7.64151e-09
positive regulation of cell cycle	proteasome core complex	7.64151e-09
hydrogen ion transporting ATP synthase activity, rotational mechanism	cytokinesis, contractile ring formation	7.8977e-09
hydrogen ion transporting ATP synthase activity, rotational mechanism	regulation of cyclase activity	9.47488e-09
amino acid catabolic process via Ehrlich pathway	protein maturation	9.47488e-09
regulation of translational fidelity	ethanol biosynthetic process	9.47488e-09
intrinsic to peroxisomal membrane	protein maturation	9.47488e-09
inner mitochondrial membrane organization and biogenesis	ethanol biosynthetic process	9.47488e-09
hydrogen ion transporting ATP synthase activity, rotational mechanism	actin lateral binding	9.47488e-09
inner mitochondrial membrane organization and biogenesis	protein maturation	9.47488e-09
regulation of DNA replication initiation	ethanol biosynthetic process	9.47488e-09
lysyl-tRNA aminoacylation	hydrogen ion transporting ATP synthase activity, rotational mechanism	9.47488e-09
mitochondrial genome maintenance	ADP transport	9.49797e-09
mitochondrial genome maintenance	2-isopropylmalate synthase activity	9.49797e-09
mitochondrial genome maintenance	S-acetyltransferase activity	9.49797e-09
pyrimidine nucleotide biosynthetic process	protein maturation	9.89684e-09
threonine endopeptidase activity	ethanol biosynthetic process	9.89684e-09
rRNA primary transcript binding	pyrimidine nucleotide biosynthetic process	1.15209e-08
threonine endopeptidase activity	rRNA primary transcript binding	1.15209e-08
clathrin vesicle coat	rRNA primary transcript binding	1.15209e-08
metallo-sulfur cluster assembly	methylglyoxal reductase (NADH-dependent) activity	1.24219e-08
activation of adenylate cyclase activity	hydrolase activity, acting on carbon-nitrogen (but not peptide) bonds, in cyclic amidines	1.24219e-08
metallo-sulfur cluster assembly	dihydrolipoyllysine-residue acetyltransferase activity	1.24219e-08
metallo-sulfur cluster assembly	protein maturation via proteolysis	1.24219e-08
glucose catabolic process to ethanol	mitochondrial genome maintenance	1.39895e-08
positive regulation of cell cycle	channel activity	1.72325e-08
response to reactive oxygen species	rRNA primary transcript binding	1.72325e-08
vacuolar amino acid transport	DNA topological change	1.72325e-08
polysome	ethanol biosynthetic process	1.72325e-08
polysome	regulation of cyclase activity	1.72325e-08
rRNA primary transcript binding	carbohydrate kinase activity	1.72325e-08
positive regulation of cell cycle	spindle pole body duplication in nuclear envelope	1.72325e-08
rRNA primary transcript binding	cellular response to nutrient	1.72325e-08
rRNA primary transcript binding	transmembrane receptor activity	1.72325e-08
DNA topoisomerase activity	L-amino acid transmembrane transporter activity	1.72325e-08
loop DNA binding	L-amino acid transmembrane transporter activity	1.72325e-08
serine-type endopeptidase activity	rRNA primary transcript binding	1.72325e-08
rRNA primary transcript binding	channel activity	1.72325e-08
ATP biosynthetic process	methylglyoxal reductase (NADH-dependent) activity	1.93572e-08
ubiquitin binding	protein maturation	1.93572e-08
trans-Golgi network transport vesicle	protein maturation via proteolysis	1.93572e-08
dihydrolipoyllysine-residue acetyltransferase activity	cell wall polysaccharide metabolic process	1.93572e-08
activation of adenylate cyclase activity	pre-replicative complex	1.93572e-08
activation of adenylate cyclase activity	4 iron, 4 sulfur cluster binding	1.93572e-08
ethanol biosynthetic process	pyrimidine base biosynthetic process	1.93572e-08
activation of adenylate cyclase activity	peptide or protein amino-terminal blocking	1.93572e-08
peptide or protein amino-terminal blocking	protein maturation via proteolysis	1.93572e-08
peptide or protein amino-terminal blocking	methylglyoxal reductase (NADH-dependent) activity	1.93572e-08
glycerol metabolic process	dihydrolipoyllysine-residue acetyltransferase activity	1.93572e-08
ethanol biosynthetic process	snoRNA processing	1.93572e-08
pyrimidine base biosynthetic process	protein maturation	1.93572e-08
late endosome to vacuole transport via multivesicular body sorting pathway	dihydrolipoyllysine-residue acetyltransferase activity	1.93572e-08
vacuolar amino acid transport	RSC complex	1.93572e-08
cytoplasmic microtubule	methylglyoxal reductase (NADH-dependent) activity	1.93572e-08
activation of adenylate cyclase activity	clathrin coat	1.93572e-08
NAD-dependent histone deacetylase activity	protein maturation	1.93572e-08
activation of adenylate cyclase activity	glycerol metabolic process	1.93572e-08
activation of adenylate cyclase activity	late endosome to vacuole transport via multivesicular body sorting pathway	1.93572e-08
ATP biosynthetic process	protein maturation via proteolysis	1.93572e-08
clathrin coat	dihydrolipoyllysine-residue acetyltransferase activity	1.93572e-08
clathrin coat	methylglyoxal reductase (NADH-dependent) activity	1.93572e-08
trans-Golgi network transport vesicle	methylglyoxal reductase (NADH-dependent) activity	1.93572e-08
cytoplasmic microtubule	protein maturation via proteolysis	1.93572e-08
clathrin coat	protein maturation via proteolysis	1.93572e-08
protein maturation	protein kinase inhibitor activity	1.93572e-08
metalloendopeptidase activity	protein maturation via proteolysis	1.93572e-08
activation of adenylate cyclase activity	cell wall polysaccharide metabolic process	1.93572e-08
metalloendopeptidase activity	methylglyoxal reductase (NADH-dependent) activity	1.93572e-08
sphingoid metabolic process	protein maturation	1.93572e-08
protein acetyltransferase complex	L-amino acid transmembrane transporter activity	1.9761e-08
DNA topological change	L-amino acid transmembrane transporter activity	1.9761e-08
MutLalpha complex	L-amino acid transmembrane transporter activity	2.19966e-08
rRNA primary transcript binding	polyamine transport	2.19966e-08
ethanol biosynthetic process	transmembrane receptor activity	2.19966e-08
peroxisomal matrix	rRNA primary transcript binding	2.19966e-08
serine-type endopeptidase activity	protein maturation	2.19966e-08
cleavage apparatus septin structure	rRNA primary transcript binding	2.19966e-08
positive regulation of cell cycle	transcription initiation from RNA polymerase III promoter	2.19966e-08
SCF ubiquitin ligase complex	rRNA primary transcript binding	2.19966e-08
positive regulation of GTPase activity	nucleobase, nucleoside and nucleotide biosynthetic process	2.19966e-08
cysteine metabolic process	rRNA primary transcript binding	2.19966e-08
polysome	vacuolar amino acid transport	2.19966e-08
positive regulation of cell cycle	peroxisomal matrix	2.19966e-08
beta-glucan biosynthetic process	rRNA primary transcript binding	2.19966e-08
positive regulation of GTPase activity	L-amino acid transmembrane transporter activity	2.19966e-08
transmembrane receptor activity	protein maturation	2.19966e-08
positive regulation of cell cycle	polyamine transport	2.19966e-08
intracellular mRNA localization	rRNA primary transcript binding	2.19966e-08
activation of adenylate cyclase activity	intrinsic to peroxisomal membrane	2.34844e-08
intrinsic to peroxisomal membrane	dihydrolipoyllysine-residue acetyltransferase activity	2.34844e-08
regulation of ARF protein signal transduction	protein maturation via proteolysis	2.34844e-08
methylglyoxal reductase (NADH-dependent) activity	regulation of ARF protein signal transduction	2.34844e-08
budding cell apical bud growth	L-amino acid transmembrane transporter activity	2.42401e-08
trans-Golgi network transport vesicle	vacuolar amino acid transport	2.52923e-08
budding cell apical bud growth	dihydrolipoyllysine-residue acetyltransferase activity	2.53025e-08
spindle pole body duplication in nuclear envelope	methylglyoxal reductase (NADH-dependent) activity	2.53025e-08
carbohydrate kinase activity	protein maturation via proteolysis	2.53025e-08
budding cell apical bud growth	methylglyoxal reductase (NADH-dependent) activity	2.53025e-08
cell wall chitin metabolic process	methylglyoxal reductase (NADH-dependent) activity	2.53025e-08
methylglyoxal reductase (NADH-dependent) activity	carbohydrate kinase activity	2.53025e-08
spindle pole body duplication in nuclear envelope	protein maturation via proteolysis	2.53025e-08
cell wall chitin metabolic process	protein maturation via proteolysis	2.53025e-08
budding cell apical bud growth	protein maturation via proteolysis	2.53025e-08
activation of adenylate cyclase activity	budding cell apical bud growth	2.53025e-08
metalloendopeptidase activity	protein maturation	2.6325e-08
vacuolar amino acid transport	NAD-dependent histone deacetylase activity	2.6325e-08
vacuolar amino acid transport	sphingoid metabolic process	2.6325e-08
clathrin coat	protein maturation	2.6325e-08
TORC2 complex	mitochondrial genome maintenance	2.71071e-08
vacuolar amino acid transport	carbohydrate kinase activity	2.91779e-08
inner mitochondrial membrane organization and biogenesis	rRNA primary transcript binding	2.91779e-08
cofactor transport	rRNA primary transcript binding	2.91779e-08
vacuolar amino acid transport	amino acid catabolic process via Ehrlich pathway	2.91779e-08
negative regulation of lipid metabolic process	mitochondrial genome maintenance	2.91779e-08
histidine family amino acid metabolic process	rRNA primary transcript binding	2.91779e-08
vacuolar amino acid transport	transmembrane receptor activity	2.91779e-08
cofactor transport	vacuolar amino acid transport	2.91779e-08
vacuolar amino acid transport	cell wall chitin metabolic process	2.91779e-08
peroxisomal matrix	vacuolar amino acid transport	2.9824e-08
Rpd3L complex	vacuolar amino acid transport	2.9824e-08
vacuolar amino acid transport	cell wall chitin biosynthetic process	2.9824e-08
histone exchange	protein maturation	3.68618e-08
fatty-acid synthase activity	ethanol biosynthetic process	3.68618e-08
telomeric DNA binding	protein maturation via proteolysis	3.68618e-08
methylglyoxal reductase (NADH-dependent) activity	L-amino acid transmembrane transporter activity	3.68618e-08
cyclin-dependent protein kinase activity	protein maturation	3.68618e-08
activation of adenylate cyclase activity	telomeric DNA binding	3.68618e-08
mitochondrial electron transport, cytochrome c to oxygen	ethanol biosynthetic process	3.68618e-08
eukaryotic translation initiation factor 3 complex	protein maturation	3.68618e-08
methylglyoxal reductase (NADH-dependent) activity	telomeric DNA binding	3.68618e-08
dihydrolipoyllysine-residue acetyltransferase activity	telomeric DNA binding	3.68618e-08
L-amino acid transmembrane transporter activity	protein maturation via proteolysis	3.68618e-08
meiotic mismatch repair	protein maturation	3.68618e-08
nuclear migration, microtubule-mediated	protein maturation	3.73326e-08
rRNA primary transcript binding	polyamine transmembrane transporter activity	3.73326e-08
glycerol metabolic process	ethanol biosynthetic process	3.73326e-08
positive regulation of cell cycle	sphingoid metabolic process	3.73326e-08
positive regulation of GTPase activity	peptide or protein amino-terminal blocking	3.73326e-08
regulation of cyclase activity	peptide or protein amino-terminal blocking	3.73326e-08
sulfur utilization	rRNA primary transcript binding	3.73326e-08
rRNA primary transcript binding	protein kinase inhibitor activity	3.73326e-08
sphingoid metabolic process	rRNA primary transcript binding	3.73326e-08
TORC2 complex	ATP biosynthetic process	3.90457e-08
hydrogen ion transporting ATP synthase activity, rotational mechanism	G2/M-specific transcription in mitotic cell cycle	4.07311e-08
NatB complex	mitochondrial genome maintenance	4.51545e-08
histone exchange	rRNA primary transcript binding	4.55111e-08
cyclin-dependent protein kinase activity	rRNA primary transcript binding	4.55111e-08
positive regulation of cell cycle	N-terminal protein amino acid acetylation	4.55111e-08
oxidoreductase activity, acting on sulfur group of donors, NAD or NADP as acceptor	rRNA primary transcript binding	4.55111e-08
N-terminal protein amino acid acetylation	rRNA primary transcript binding	4.55111e-08
glucose catabolic process to ethanol	L-amino acid transmembrane transporter activity	4.55111e-08
positive regulation of cell cycle	meiotic mismatch repair	4.55111e-08
positive regulation of cellular biosynthetic process	rRNA primary transcript binding	4.55111e-08
rRNA primary transcript binding	pantothenate metabolic process	4.55111e-08
positive regulation of cell cycle	pyrimidine nucleotide metabolic process	4.66941e-08
positive regulation of cell cycle	4 iron, 4 sulfur cluster binding	4.66941e-08
positive regulation of cell cycle	cell wall polysaccharide metabolic process	4.66941e-08
positive regulation of cell cycle	trans-Golgi network transport vesicle	4.66941e-08
ATP metabolic process	protein maturation via proteolysis	4.76719e-08
ATP metabolic process	methylglyoxal reductase (NADH-dependent) activity	4.76719e-08
rRNA primary transcript binding	nucleotide-excision repair factor 3 complex	4.97036e-08
Rpd3L complex	ethanol biosynthetic process	4.97036e-08
Rpd3L complex	protein maturation	4.97036e-08
positive regulation of cell cycle	neutral amino acid transmembrane transporter activity	4.97036e-08
rRNA primary transcript binding	exocyst	4.97036e-08
mitochondrial genome maintenance	DNA topoisomerase activity	5.06514e-08
positive regulation of GTPase activity	metallo-sulfur cluster assembly	5.33473e-08
hydrogen ion transporting ATP synthase activity, rotational mechanism	MutLalpha complex	6.7251e-08
asparaginyl-tRNA aminoacylation	DNA catabolic process, endonucleolytic	6.7251e-08
hydrogen ion transporting ATP synthase activity, rotational mechanism	DNA topoisomerase (ATP-hydrolyzing) activity	6.7251e-08
regulation of cyclase activity	DNA catabolic process, endonucleolytic	6.7251e-08
hydrogen ion transporting ATP synthase activity, rotational mechanism	ethanol biosynthetic process	6.7251e-08
DNA catabolic process, endonucleolytic	ethanol biosynthetic process	6.7251e-08
budding cell apical bud growth	ATP biosynthetic process	6.86099e-08
positive regulation of cell cycle	nucleobase, nucleoside and nucleotide biosynthetic process	6.89471e-08
G2/M-specific transcription in mitotic cell cycle	L-amino acid transmembrane transporter activity	6.89471e-08
vacuolar lumen	protein maturation	6.90624e-08
ethanol biosynthetic process	gated channel activity	6.90624e-08
response to cadmium ion	protein maturation	6.90624e-08
ethanol biosynthetic process	cellular morphogenesis during vegetative growth	6.90624e-08
protein acetyltransferase complex	ethanol biosynthetic process	6.90624e-08
ethanol biosynthetic process	peptide pheromone maturation	6.90624e-08
positive regulation of carbohydrate metabolic process	protein maturation	6.90624e-08
maintenance of cell polarity	ethanol biosynthetic process	6.90624e-08
purine ribonucleoside monophosphate biosynthetic process	diaminohydroxyphosphoribosylaminopyrimidine deaminase activity	6.90624e-08
negative regulation of meiosis	ethanol biosynthetic process	6.90624e-08
vacuolar lumen	ethanol biosynthetic process	6.90624e-08
Smc5-Smc6 complex	protein maturation	6.90624e-08
protein import into mitochondrial inner membrane	ethanol biosynthetic process	6.90624e-08
vacuolar amino acid transport	serine-type peptidase activity	7.21022e-08
positive regulation of cell cycle	clathrin vesicle coat	7.21022e-08
ATP metabolic process	2-isopropylmalate synthase activity	7.21022e-08
DNA topoisomerase activity	telomeric DNA binding	7.21022e-08
ATP metabolic process	S-acetyltransferase activity	7.21022e-08
positive regulation of cell cycle	threonine endopeptidase activity	7.21022e-08
ATP metabolic process	ADP transport	7.21022e-08
meiotic mismatch repair	L-amino acid transmembrane transporter activity	7.21022e-08
ATP metabolic process	ribonuclease H2 complex	7.53235e-08
glucose catabolic process to ethanol	ion channel activity	7.99701e-08
cis-Golgi network	vacuolar amino acid transport	9.14658e-08
regulation of cyclase activity	monolayer-surrounded lipid storage body	9.38276e-08
lysyl-tRNA aminoacylation	phosphotransferase activity, for other substituted phosphate groups	9.38276e-08
vacuolar amino acid transport	Ctf18 RFC-like complex	9.38276e-08
monolayer-surrounded lipid storage body	protein maturation	9.38276e-08
glucose catabolic process to ethanol	vacuolar amino acid transport	9.38276e-08
phosphotransferase activity, for other substituted phosphate groups	regulation of cyclase activity	9.38276e-08
mismatch repair complex	L-amino acid transmembrane transporter activity	1.04054e-07
DNA insertion or deletion binding	L-amino acid transmembrane transporter activity	1.04054e-07
premeiotic DNA synthesis	L-amino acid transmembrane transporter activity	1.04054e-07
hydrogen ion transporting ATP synthase activity, rotational mechanism	protein maturation via proteolysis	1.0666e-07
hydrogen ion transporting ATP synthase activity, rotational mechanism	methylglyoxal reductase (NADH-dependent) activity	1.0666e-07
purine ribonucleoside monophosphate biosynthetic process	vacuolar amino acid transport	1.12039e-07
peptide or protein amino-terminal blocking	L-amino acid transmembrane transporter activity	1.13235e-07
protein refolding	rRNA primary transcript binding	1.1392e-07
budding cell apical bud growth	positive regulation of hydrolase activity	1.1392e-07
positive regulation of cell cycle	response to reactive oxygen species	1.1392e-07
positive regulation of cell cycle	protein refolding	1.1392e-07
positive regulation of cell cycle	budding cell apical bud growth	1.1392e-07
ribonuclease MRP activity	protein maturation	1.17632e-07
positive regulation of GTPase activity	ion channel activity	1.17632e-07
solute:solute antiporter activity	protein maturation	1.17632e-07
cofactor transport	ethanol biosynthetic process	1.17632e-07
cofactor transport	protein maturation	1.17632e-07
histidine family amino acid metabolic process	protein maturation	1.17632e-07
histidine family amino acid metabolic process	ethanol biosynthetic process	1.17632e-07
ethanol biosynthetic process	O-acetyltransferase activity	1.17632e-07
inner mitochondrial membrane organization and biogenesis	regulation of cyclase activity	1.17632e-07
solute:solute antiporter activity	ethanol biosynthetic process	1.17632e-07
ethanol biosynthetic process	oxysterol binding	1.19452e-07
ethanol biosynthetic process	voltage-gated ion channel activity	1.19452e-07
diaminohydroxyphosphoribosylaminopyrimidine deaminase activity	monolayer-surrounded lipid storage body	1.19452e-07
phosphotransferase activity, for other substituted phosphate groups	methylglyoxal reductase (NADH-dependent) activity	1.19452e-07
phosphotransferase activity, for other substituted phosphate groups	protein maturation via proteolysis	1.19452e-07
mitochondrial genome maintenance	aromatic amino acid transmembrane transporter activity	1.30119e-07
ATP biosynthetic process	ribonuclease H2 complex	1.3083e-07
positive regulation of cell cycle	metalloendopeptidase activity	1.3083e-07
vacuolar amino acid transport	exocyst	1.35902e-07
positive regulation of GTPase activity	purine ribonucleoside monophosphate biosynthetic process	1.35902e-07
purine ribonucleoside monophosphate biosynthetic process	regulation of cyclase activity	1.35902e-07
polysome	protein maturation	1.35902e-07
budding cell apical bud growth	protein acetyltransferase complex	1.41168e-07
ribonuclease H2 complex	mitochondrial genome maintenance	1.49843e-07
DNA insertion or deletion binding	mitochondrial genome maintenance	1.55095e-07
ATP metabolic process	loop DNA binding	1.57555e-07
ATP metabolic process	TORC2 complex	1.5998e-07
activation of adenylate cyclase activity	holo TFIIH complex	1.69099e-07
regulation of transport	protein maturation via proteolysis	1.69099e-07
budding cell apical bud growth	ATP metabolic process	1.69099e-07
DNA topoisomerase (ATP-hydrolyzing) activity	L-amino acid transmembrane transporter activity	1.69099e-07
sphingoid metabolic process	methylglyoxal reductase (NADH-dependent) activity	1.69099e-07
regulation of transport	methylglyoxal reductase (NADH-dependent) activity	1.69099e-07
DNA synthesis during DNA repair	ethanol biosynthetic process	1.69099e-07
positive regulation of cell cycle	SCF ubiquitin ligase complex	1.69099e-07
sphingoid metabolic process	protein maturation via proteolysis	1.69099e-07
transcription initiation from RNA polymerase III promoter	rRNA primary transcript binding	1.69099e-07
ethanol biosynthetic process	osmosensory signaling pathway via Sho1 osmosensor	1.69099e-07
dihydrolipoyllysine-residue acetyltransferase activity	polyamine transmembrane transporter activity	1.69099e-07
Doa10p ubiquitin ligase complex	protein maturation	1.69099e-07
activation of adenylate cyclase activity	polyamine transmembrane transporter activity	1.69099e-07
CDP-alcohol phosphatidyltransferase activity	ethanol biosynthetic process	1.69099e-07
holo TFIIH complex	dihydrolipoyllysine-residue acetyltransferase activity	1.69099e-07
vacuolar amino acid transport	channel activity	1.69787e-07
protein serine/threonine kinase inhibitor activity	protein maturation	1.69787e-07
Rpd3L complex	protein maturation via proteolysis	1.69787e-07
transcription initiation from RNA polymerase III promoter	dihydrolipoyllysine-residue acetyltransferase activity	1.69787e-07
activation of adenylate cyclase activity	transcription initiation from RNA polymerase III promoter	1.69787e-07
ethanol biosynthetic process	inositol lipid-mediated signaling	1.69787e-07
cell wall chitin biosynthetic process	protein maturation via proteolysis	1.69787e-07
vacuolar amino acid transport	protein refolding	1.69787e-07
cysteine metabolic process	methylglyoxal reductase (NADH-dependent) activity	1.69787e-07
budding cell apical bud growth	DNA topoisomerase activity	1.69787e-07
cell wall chitin biosynthetic process	methylglyoxal reductase (NADH-dependent) activity	1.69787e-07
cysteine metabolic process	protein maturation via proteolysis	1.69787e-07
Rpd3L complex	methylglyoxal reductase (NADH-dependent) activity	1.69787e-07
ATP biosynthetic process	2-isopropylmalate synthase activity	1.84081e-07
ATP biosynthetic process	ADP transport	1.84081e-07
vacuolar amino acid transport	mismatched DNA binding	1.84081e-07
ATP biosynthetic process	S-acetyltransferase activity	1.84081e-07
regulation of transport	vacuolar amino acid transport	1.84081e-07
DNA secondary structure binding	vacuolar amino acid transport	1.886e-07
intrinsic to peroxisomal membrane	vacuolar amino acid transport	1.886e-07
vacuolar amino acid transport	ion channel activity	1.886e-07
hydrogen ion transporting ATP synthase activity, rotational mechanism	synaptonemal complex	1.98168e-07
ATP biosynthetic process	loop DNA binding	2.00522e-07
leucine biosynthetic process	telomeric DNA binding	2.03268e-07
leucine biosynthetic process	L-amino acid transmembrane transporter activity	2.03268e-07
cis-Golgi network	translational readthrough	2.17976e-07
AP-type membrane coat adaptor complex	protein maturation via proteolysis	2.17976e-07
AP-type membrane coat adaptor complex	methylglyoxal reductase (NADH-dependent) activity	2.17976e-07
methylglyoxal reductase (NADH-dependent) activity	RSC complex	2.17976e-07
hydrolase activity, acting on carbon-nitrogen (but not peptide) bonds, in cyclic amidines	dihydrolipoyllysine-residue acetyltransferase activity	2.17976e-07
RSC complex	protein maturation via proteolysis	2.17976e-07
N-terminal protein amino acid acetylation	L-amino acid transmembrane transporter activity	2.19795e-07
positive regulation of cell cycle	microtubule-based movement	2.19795e-07
positive regulation of GTPase activity	channel activity	2.27791e-07
positive regulation of GTPase activity	cellular response to nutrient	2.27791e-07
beta-glucan metabolic process	protein maturation	2.27791e-07
positive regulation of mitotic cell cycle	mitochondrial genome maintenance	2.3863e-07
mitochondrial genome maintenance	lysine transport	2.3863e-07
mitochondrial genome maintenance	acetate transmembrane transporter activity	2.3863e-07
regulation of ARF protein signal transduction	rRNA primary transcript binding	2.3863e-07
rRNA primary transcript binding	ion channel activity	2.3863e-07
cysteine biosynthetic process	rRNA primary transcript binding	2.3863e-07
mitochondrial genome maintenance	CDP-diacylglycerol-glycerol-3-phosphate 3-phosphatidyltransferase activity	2.3863e-07
rRNA primary transcript binding	amino acid catabolic process via Ehrlich pathway	2.3863e-07
mitochondrial genome maintenance	pantothenate transport	2.3863e-07
solute:solute antiporter activity	rRNA primary transcript binding	2.3863e-07
mitochondrial genome maintenance	base-excision repair, gap-filling	2.3863e-07
mitochondrial genome maintenance	phosphoglycerate kinase activity	2.3863e-07
positive regulation of cell cycle	inner mitochondrial membrane organization and biogenesis	2.3863e-07
positive regulation of cell cycle	ion channel activity	2.3863e-07
hydrogen ion transporting ATP synthase activity, rotational mechanism	DNA topoisomerase activity	2.58855e-07
microtubule-based movement	vacuolar amino acid transport	2.58855e-07
cellular bud neck septin ring	protein maturation	2.63489e-07
vacuolar amino acid transport	phosphofructokinase activity	2.63489e-07
asparaginyl-tRNA aminoacylation	holo TFIIH complex	2.63489e-07
ethanol biosynthetic process	sphingoid metabolic process	2.63489e-07
NAD-dependent histone deacetylase activity	ethanol biosynthetic process	2.63489e-07
multi-eIF complex	ethanol biosynthetic process	2.63489e-07
regulation of transport	positive regulation of GTPase activity	2.63489e-07
glucose catabolic process to ethanol	cellular response to nutrient	2.63565e-07
telomeric DNA binding	L-amino acid transmembrane transporter activity	2.75618e-07
positive regulation of cell cycle	late endosome to vacuole transport via multivesicular body sorting pathway	2.99462e-07
late endosome to vacuole transport via multivesicular body sorting pathway	protein maturation	3.39505e-07
rRNA primary transcript binding	ER to Golgi transport vesicle membrane	3.39505e-07
sphingoid metabolic process	G2/M-specific transcription in mitotic cell cycle	3.39505e-07
rRNA primary transcript binding	snoRNA processing	3.39505e-07
NAD-dependent histone deacetylase activity	rRNA primary transcript binding	3.39505e-07
rRNA primary transcript binding	pyrimidine base biosynthetic process	3.39505e-07
zinc ion homeostasis	rRNA primary transcript binding	3.39505e-07
peptide or protein amino-terminal blocking	actin lateral binding	3.39505e-07
rRNA primary transcript binding	cellular bud neck septin ring	3.39505e-07
tRNA-specific ribonuclease activity	ethanol biosynthetic process	3.39505e-07
propionate metabolic process	D-ribose metabolic process	3.39505e-07
positive regulation of cell cycle	protein kinase inhibitor activity	3.39505e-07
multi-eIF complex	rRNA primary transcript binding	3.39505e-07
positive regulation of cell cycle	polyamine transmembrane transporter activity	3.39505e-07
budding cell apical bud growth	peptide or protein amino-terminal blocking	3.59559e-07
D-ribose metabolic process	L-amino acid transmembrane transporter activity	3.76296e-07
dinucleotide insertion or deletion binding	L-amino acid transmembrane transporter activity	3.77986e-07
ribonuclease H2 complex	L-amino acid transmembrane transporter activity	3.77986e-07
N-terminal protein amino acid acetylation	glucose catabolic process to ethanol	3.82782e-07
methylglyoxal reductase (NADH-dependent) activity	nuclear migration, microtubule-mediated	4.30361e-07
dihydrolipoyllysine-residue acetyltransferase activity	pyrimidine nucleotide metabolic process	4.30361e-07
activation of adenylate cyclase activity	pyrimidine nucleotide metabolic process	4.30361e-07
proteasome core complex	diaminohydroxyphosphoribosylaminopyrimidine deaminase activity	4.30361e-07
hydrolase activity, acting on carbon-nitrogen (but not peptide) bonds, in cyclic amidines	NatB complex	4.30361e-07
activation of adenylate cyclase activity	cytoplasmic microtubule	4.30361e-07
budding cell apical bud growth	telomeric DNA binding	4.30361e-07
4 iron, 4 sulfur cluster binding	dihydrolipoyllysine-residue acetyltransferase activity	4.30361e-07
dihydrolipoyllysine-residue acetyltransferase activity	nuclear migration, microtubule-mediated	4.30361e-07
pre-replicative complex	dihydrolipoyllysine-residue acetyltransferase activity	4.30361e-07
late endosome to vacuole transport via multivesicular body sorting pathway	protein maturation via proteolysis	4.30361e-07
AP-type membrane coat adaptor complex	protein maturation	4.30361e-07
late endosome to vacuole transport via multivesicular body sorting pathway	methylglyoxal reductase (NADH-dependent) activity	4.30361e-07
nuclear migration, microtubule-mediated	protein maturation via proteolysis	4.30361e-07
proteasome core complex	dihydrolipoyllysine-residue acetyltransferase activity	4.30361e-07
activation of adenylate cyclase activity	proteasome core complex	4.30361e-07
dihydrolipoyllysine-residue acetyltransferase activity	peptide or protein amino-terminal blocking	4.30361e-07
activation of adenylate cyclase activity	trans-Golgi network transport vesicle	4.30361e-07
pyrimidine nucleotide metabolic process	protein maturation via proteolysis	4.30361e-07
trans-Golgi network transport vesicle	dihydrolipoyllysine-residue acetyltransferase activity	4.30361e-07
activation of adenylate cyclase activity	nuclear migration, microtubule-mediated	4.30361e-07
methylglyoxal reductase (NADH-dependent) activity	pyrimidine nucleotide metabolic process	4.30361e-07
cytoplasmic microtubule	dihydrolipoyllysine-residue acetyltransferase activity	4.30361e-07
1,6-beta-glucan metabolic process	rRNA primary transcript binding	4.49408e-07
deadenylation-dependent decapping of nuclear-transcribed mRNA	rRNA primary transcript binding	4.49408e-07
negative regulation of cytoskeleton organization and biogenesis	rRNA primary transcript binding	4.49408e-07
positive regulation of cell cycle	histone exchange	4.49408e-07
positive regulation of cell cycle	deadenylation-dependent decapping of nuclear-transcribed mRNA	4.49408e-07
positive regulation of cell cycle	oxidoreductase activity, acting on sulfur group of donors, NAD or NADP as acceptor	4.49408e-07
positive regulation of cell cycle	pantothenate metabolic process	4.49408e-07
hydrogen ion transporting ATP synthase activity, rotational mechanism	2-isopropylmalate synthase activity	4.70317e-07
positive regulation of GTPase activity	microtubule-based movement	4.70317e-07
hydrogen ion transporting ATP synthase activity, rotational mechanism	ADP transport	4.70317e-07
hydrogen ion transporting ATP synthase activity, rotational mechanism	S-acetyltransferase activity	4.70317e-07
TORC2 complex	carbohydrate kinase activity	4.72706e-07
glucose catabolic process to ethanol	D-ribose metabolic process	4.80401e-07
positive regulation of cell cycle	pyrimidine nucleotide biosynthetic process	4.80401e-07
organelle fission	rRNA primary transcript binding	5.57513e-07
positive regulation of cell cycle	negative regulation of meiosis	5.57513e-07
vacuolar amino acid transport	DNA insertion or deletion binding	5.57513e-07
beta-glucan biosynthetic process	protein maturation	5.57513e-07
signal recognition particle, endoplasmic reticulum targeting	rRNA primary transcript binding	5.57513e-07
positive regulation of GTPase activity	peroxisomal matrix	5.57513e-07
Smc5-Smc6 complex	rRNA primary transcript binding	5.57513e-07
mitochondrial genome maintenance	G2/M-specific transcription in mitotic cell cycle	5.57513e-07
mitochondrial genome maintenance	L-isoleucine transmembrane transporter activity	5.57513e-07
positive regulation of cell cycle	protein acetyltransferase complex	5.57513e-07
protein acetyltransferase complex	rRNA primary transcript binding	5.57513e-07
positive regulation of cell cycle	Smc5-Smc6 complex	5.57513e-07
exodeoxyribonuclease activity	rRNA primary transcript binding	5.57513e-07
oxidoreductase activity, acting on diphenols and related substances as donors, cytochrome as acceptor	rRNA primary transcript binding	5.57513e-07
negative regulation of specific transcription from RNA polymerase II promoter	rRNA primary transcript binding	5.57513e-07
cysteine metabolic process	protein maturation	5.57513e-07
protein import into mitochondrial inner membrane	rRNA primary transcript binding	5.57513e-07
positive regulation of cell cycle	protein import into mitochondrial inner membrane	5.57513e-07
mitochondrial genome maintenance	alcohol dehydrogenase activity	5.78469e-07
activation of adenylate cyclase activity	nucleobase, nucleoside and nucleotide biosynthetic process	5.83329e-07
ethanol biosynthetic process	progressive alteration of chromatin during replicative cell aging	5.83329e-07
nucleobase, nucleoside and nucleotide biosynthetic process	dihydrolipoyllysine-residue acetyltransferase activity	5.83329e-07
positive regulation of cell cycle	D-ribose metabolic process	5.83329e-07
progressive alteration of chromatin during replicative cell aging	protein maturation	5.83329e-07
regulation of transcription from RNA polymerase II promoter, mitotic	rRNA primary transcript binding	5.83329e-07
positive regulation of GTPase activity	N-terminal protein amino acid acetylation	5.83329e-07
SCF-dependent proteasomal ubiquitin-dependent protein catabolic process	ethanol biosynthetic process	5.83329e-07
diaminohydroxyphosphoribosylaminopyrimidine deaminase activity	nucleobase, nucleoside and nucleotide biosynthetic process	5.83329e-07
N-terminal protein amino acid acetylation	regulation of cyclase activity	5.83329e-07
ubiquinone biosynthetic process	protein maturation	5.83329e-07
mitochondrial electron transport, cytochrome c to oxygen	protein maturation	5.83329e-07
positive regulation of cellular biosynthetic process	protein maturation	5.83329e-07
positive regulation of cellular biosynthetic process	ethanol biosynthetic process	5.83329e-07
phosphatidylinositol metabolic process	rRNA primary transcript binding	5.83329e-07
serine-type peptidase activity	protein maturation via proteolysis	5.83329e-07
IMP metabolic process	protein maturation	5.83329e-07
serine-type peptidase activity	methylglyoxal reductase (NADH-dependent) activity	5.83329e-07
ethanol biosynthetic process	negative regulation of cytoskeleton organization and biogenesis	5.83329e-07
activation of adenylate cyclase activity	serine-type peptidase activity	5.83329e-07
positive regulation of cell cycle	glucose catabolic process to ethanol	6.14429e-07
positive regulation of cell cycle	Ctf18 RFC-like complex	6.14429e-07
glucose catabolic process to ethanol	rRNA primary transcript binding	6.14429e-07
cis-Golgi network	cytokinesis, contractile ring formation	6.19092e-07
cysteine metabolic process	glucose catabolic process to ethanol	6.19413e-07
ATP metabolic process	leucine biosynthetic process	6.40602e-07
ATP metabolic process	aromatic amino acid transmembrane transporter activity	6.40602e-07
ATP biosynthetic process	aromatic amino acid transmembrane transporter activity	7.04677e-07
ATP biosynthetic process	leucine biosynthetic process	7.04677e-07
mitochondrial genome maintenance	neutral amino acid transmembrane transporter activity	7.08205e-07
glucose catabolic process to ethanol	CDP-alcohol phosphatidyltransferase activity	7.18853e-07
budding cell apical bud growth	synaptonemal complex	7.3807e-07
methylglyoxal reductase (NADH-dependent) activity	cellular response to nutrient	7.54445e-07
cellular response to nutrient	protein maturation via proteolysis	7.54445e-07
positive regulation of cell cycle	cell wall chitin metabolic process	7.54445e-07
activation of adenylate cyclase activity	transmembrane receptor activity	7.54445e-07
positive regulation of cell cycle	transmembrane receptor activity	7.54445e-07
activation of adenylate cyclase activity	cell wall chitin metabolic process	7.54445e-07
beta-glucan metabolic process	protein maturation via proteolysis	7.54445e-07
cell wall chitin metabolic process	dihydrolipoyllysine-residue acetyltransferase activity	7.54445e-07
activation of adenylate cyclase activity	beta-glucan metabolic process	7.54445e-07
dihydrolipoyllysine-residue acetyltransferase activity	transmembrane receptor activity	7.54445e-07
positive regulation of cell cycle	beta-glucan metabolic process	7.54445e-07
spindle pole body duplication in nuclear envelope	dihydrolipoyllysine-residue acetyltransferase activity	7.54445e-07
activation of adenylate cyclase activity	protein refolding	7.54445e-07
activation of adenylate cyclase activity	spindle pole body duplication in nuclear envelope	7.54445e-07
protein maturation via proteolysis	channel activity	7.54445e-07
beta-glucan metabolic process	dihydrolipoyllysine-residue acetyltransferase activity	7.54445e-07
response to reactive oxygen species	methylglyoxal reductase (NADH-dependent) activity	7.54445e-07
response to reactive oxygen species	protein maturation via proteolysis	7.54445e-07
methylglyoxal reductase (NADH-dependent) activity	channel activity	7.54445e-07
protein refolding	dihydrolipoyllysine-residue acetyltransferase activity	7.54445e-07
diaminohydroxyphosphoribosylaminopyrimidine deaminase activity	cellular response to nutrient	7.54445e-07
positive regulation of mitotic cell cycle	cellular response to nutrient	7.54445e-07
beta-glucan metabolic process	methylglyoxal reductase (NADH-dependent) activity	7.54445e-07
diaminohydroxyphosphoribosylaminopyrimidine deaminase activity	carbohydrate kinase activity	7.54445e-07
glucose catabolic process to ethanol	protein acetyltransferase complex	7.68444e-07
synaptonemal complex	L-amino acid transmembrane transporter activity	7.81289e-07
pre-replicative complex	D-ribose metabolic process	7.81289e-07
budding cell apical bud growth	N-terminal protein amino acid acetylation	8.15278e-07
clathrin coat	vacuolar amino acid transport	8.26556e-07
vacuolar amino acid transport	calcium-mediated signaling	8.37158e-07
clathrin vesicle coat	ethanol biosynthetic process	8.37158e-07
positive regulation of GTPase activity	phosphotransferase activity, for other substituted phosphate groups	8.37158e-07
hydrolase activity, acting on carbon-nitrogen (but not peptide) bonds, in cyclic amidines	L-amino acid transmembrane transporter activity	8.43605e-07
asparaginyl-tRNA aminoacylation	mitochondrial genome maintenance	1.03085e-06
glucose catabolic process to ethanol	channel activity	1.04879e-06
vacuolar amino acid transport	intracellular mRNA localization	1.07193e-06
glycosphingolipid biosynthetic process	purine ribonucleoside monophosphate biosynthetic process	1.07193e-06
D-ribose metabolic process	exocyst	1.07193e-06
leucine metabolic process	vacuolar amino acid transport	1.08735e-06
vacuolar amino acid transport	response to cadmium ion	1.08735e-06
protein acetyltransferase complex	vacuolar amino acid transport	1.08735e-06
negative regulation of meiosis	vacuolar amino acid transport	1.08735e-06
vacuolar amino acid transport	ribonuclease MRP activity	1.18034e-06
solute:solute antiporter activity	protein maturation via proteolysis	1.18034e-06
activation of adenylate cyclase activity	cofactor transport	1.18034e-06
negative regulation of translation	dihydrolipoyllysine-residue acetyltransferase activity	1.18034e-06
rRNA primary transcript binding	SWI/SNF complex	1.18034e-06
L-amino acid transmembrane transporter activity	actin lateral binding	1.18034e-06
ion channel activity	protein maturation via proteolysis	1.18034e-06
N-terminal protein amino acid acetylation	vacuolar amino acid transport	1.18034e-06
lysyl-tRNA aminoacylation	L-amino acid transmembrane transporter activity	1.18034e-06
vacuolar amino acid transport	pantothenate metabolic process	1.18034e-06
methylglyoxal reductase (NADH-dependent) activity	ion channel activity	1.18034e-06
positive regulation of cell cycle	cleavage apparatus septin structure	1.18034e-06
vacuolar amino acid transport	histone exchange	1.18034e-06
inner mitochondrial membrane organization and biogenesis	methylglyoxal reductase (NADH-dependent) activity	1.18034e-06
inner mitochondrial membrane organization and biogenesis	protein maturation via proteolysis	1.18034e-06
eukaryotic translation initiation factor 3 complex	vacuolar amino acid transport	1.18034e-06
histidine family amino acid metabolic process	protein maturation via proteolysis	1.18034e-06
solute:solute antiporter activity	vacuolar amino acid transport	1.18034e-06
positive regulation of cell cycle	cell wall chitin biosynthetic process	1.18034e-06
cysteine biosynthetic process	protein maturation via proteolysis	1.18034e-06
ADP transport	L-amino acid transmembrane transporter activity	1.18034e-06
cysteine biosynthetic process	methylglyoxal reductase (NADH-dependent) activity	1.18034e-06
vacuolar amino acid transport	positive regulation of cellular biosynthetic process	1.18034e-06
NatB complex	L-amino acid transmembrane transporter activity	1.18034e-06
solute:solute antiporter activity	methylglyoxal reductase (NADH-dependent) activity	1.18034e-06
positive regulation of cell cycle	cell wall mannoprotein biosynthetic process	1.18034e-06
activation of adenylate cyclase activity	inner mitochondrial membrane organization and biogenesis	1.18034e-06
inner mitochondrial membrane organization and biogenesis	dihydrolipoyllysine-residue acetyltransferase activity	1.18034e-06
histidine family amino acid metabolic process	methylglyoxal reductase (NADH-dependent) activity	1.18034e-06
positive regulation of cell cycle	Rpd3L complex	1.18034e-06
positive regulation of cell cycle	beta-glucan biosynthetic process	1.18034e-06
vacuolar amino acid transport	O-acetyltransferase activity	1.18034e-06
positive regulation of cell cycle	cysteine metabolic process	1.18034e-06
multi-eIF complex	vacuolar amino acid transport	1.20302e-06
metalloendopeptidase activity	regulation of cyclase activity	1.20302e-06
fatty-acid synthase activity	dihydrolipoyllysine-residue acetyltransferase activity	1.2053e-06
fatty-acid synthase activity	protein maturation via proteolysis	1.2053e-06
activation of adenylate cyclase activity	oxidoreductase activity, acting on sulfur group of donors, NAD or NADP as acceptor	1.2053e-06
dihydrolipoyllysine-residue acetyltransferase activity	cyclin-dependent protein kinase activity	1.2053e-06
oxidoreductase activity, acting on sulfur group of donors, NAD or NADP as acceptor	dihydrolipoyllysine-residue acetyltransferase activity	1.2053e-06
fatty-acid synthase activity	methylglyoxal reductase (NADH-dependent) activity	1.2053e-06
dihydrolipoyllysine-residue acetyltransferase activity	pantothenate metabolic process	1.2053e-06
positive regulation of cellular biosynthetic process	methylglyoxal reductase (NADH-dependent) activity	1.2053e-06
activation of adenylate cyclase activity	fatty-acid synthase activity	1.2053e-06
positive regulation of cellular biosynthetic process	protein maturation via proteolysis	1.2053e-06
activation of adenylate cyclase activity	pantothenate metabolic process	1.2053e-06
activation of adenylate cyclase activity	cyclin-dependent protein kinase activity	1.2053e-06
ethanol biosynthetic process	neutral amino acid transmembrane transporter activity	1.23013e-06
purine ribonucleoside monophosphate biosynthetic process	protein maturation via proteolysis	1.23013e-06
glucose catabolic process to ethanol	hydrolase activity, acting on carbon-nitrogen (but not peptide) bonds, in cyclic amidines	1.23013e-06
activation of adenylate cyclase activity	purine ribonucleoside monophosphate biosynthetic process	1.23013e-06
attachment of spindle microtubules to kinetochore	vacuolar amino acid transport	1.23013e-06
protein import into mitochondrial inner membrane	protein maturation	1.23013e-06
purine ribonucleoside monophosphate biosynthetic process	methylglyoxal reductase (NADH-dependent) activity	1.23013e-06
oxidoreductase activity, acting on diphenols and related substances as donors, cytochrome as acceptor	protein maturation	1.23013e-06
ethanol biosynthetic process	exocyst	1.23013e-06
oxidoreductase activity, acting on diphenols and related substances as donors, cytochrome as acceptor	ethanol biosynthetic process	1.23013e-06
mannosyltransferase complex	protein maturation	1.23013e-06
ethanol biosynthetic process	mannosyltransferase complex	1.23013e-06
neutral amino acid transmembrane transporter activity	protein maturation	1.23013e-06
purine ribonucleoside monophosphate biosynthetic process	dihydrolipoyllysine-residue acetyltransferase activity	1.23013e-06
ceramide metabolic process	protein maturation	1.23013e-06
COPI vesicle coat	protein maturation	1.23013e-06
ceramide metabolic process	ethanol biosynthetic process	1.23013e-06
COPI vesicle coat	ethanol biosynthetic process	1.23013e-06
exocyst	protein maturation	1.23013e-06
organelle fission	ethanol biosynthetic process	1.23013e-06
mitochondrial signaling pathway	L-amino acid transmembrane transporter activity	1.24825e-06
regulation of cyclase activity	cofactor transport	1.30138e-06
positive regulation of GTPase activity	inner mitochondrial membrane organization and biogenesis	1.30138e-06
regulation of translational fidelity	positive regulation of GTPase activity	1.30138e-06
regulation of DNA replication initiation	protein maturation	1.30138e-06
O-acetyltransferase activity	protein maturation	1.30138e-06
asparaginyl-tRNA aminoacylation	DNA secondary structure binding	1.30138e-06
regulation of translational fidelity	protein maturation	1.30138e-06
hydrogen ion transporting ATP synthase activity, rotational mechanism	TORC2 complex	1.40187e-06
cysteine desulfurase activity	DNA catabolic process, endonucleolytic	1.40659e-06
DNA catabolic process, endonucleolytic	protein maturation via proteolysis	1.40659e-06
DNA catabolic process, endonucleolytic	methylglyoxal reductase (NADH-dependent) activity	1.40659e-06
protein acetyltransferase complex	meiotic mismatch repair	1.40659e-06
DNA catabolic process, endonucleolytic	3-isopropylmalate dehydrogenase activity	1.40659e-06
amino acid catabolic process via Ehrlich pathway	L-amino acid transmembrane transporter activity	1.49095e-06
mismatch repair complex	mitochondrial genome maintenance	1.49095e-06
phosphotransferase activity, for other substituted phosphate groups	glucose catabolic process to ethanol	1.54011e-06
positive regulation of cell cycle	nuclear migration, microtubule-mediated	1.74491e-06
peptide or protein amino-terminal blocking	G2/M-specific transcription in mitotic cell cycle	1.74491e-06
tRNA-specific ribonuclease activity	rRNA primary transcript binding	1.74491e-06
positive regulation of cell cycle	glycerol metabolic process	1.74491e-06
leucine biosynthetic process	meiotic mismatch repair	1.74491e-06
ATP metabolic process	dinucleotide insertion or deletion binding	1.75603e-06
budding cell apical bud growth	DNA topological change	1.80075e-06
mitochondrial genome maintenance	3-isopropylmalate dehydrogenase activity	1.80343e-06
cysteine desulfurase activity	mitochondrial genome maintenance	1.80343e-06
rRNA primary transcript binding	O-acetyltransferase activity	1.80343e-06
regulation of DNA replication initiation	rRNA primary transcript binding	1.80343e-06
positive regulation of cell cycle	DNA secondary structure binding	1.80343e-06
positive regulation of cell cycle	amino acid catabolic process via Ehrlich pathway	1.80343e-06
histidinol dehydrogenase activity	mitochondrial genome maintenance	1.80343e-06
leucine metabolic process	L-amino acid transmembrane transporter activity	1.84817e-06
AP-type membrane coat adaptor complex	vacuolar amino acid transport	1.87567e-06
positive regulation of hydrolase activity	telomeric DNA binding	1.91295e-06
positive regulation of cell cycle	serine-type peptidase activity	1.91295e-06
TORC2 complex	cellular response to nutrient	1.93281e-06
budding cell apical bud growth	mitochondrial signaling pathway	1.93281e-06
positive regulation of hydrolase activity	mitochondrial genome maintenance	1.98649e-06
Mpp10 complex	mitochondrial genome maintenance	1.98649e-06
response to reactive oxygen species	positive regulation of GTPase activity	2.13217e-06
positive regulation of GTPase activity	beta-glucan metabolic process	2.13217e-06
regulation of cyclase activity	beta-glucan metabolic process	2.13217e-06
positive regulation of GTPase activity	spindle pole body duplication in nuclear envelope	2.13217e-06
regulation of cyclase activity	transmembrane receptor activity	2.13217e-06
serine-type endopeptidase activity	ethanol biosynthetic process	2.13217e-06
regulation of cyclase activity	carbohydrate kinase activity	2.13217e-06
glucose catabolic process to ethanol	peptide or protein amino-terminal blocking	2.28962e-06
ATP metabolic process	positive regulation of transcription by galactose	2.28962e-06
protein acetyltransferase complex	response to cadmium ion	2.47993e-06
ATP metabolic process	ribonuclease H activity	2.52272e-06
ATP biosynthetic process	positive regulation of transcription by galactose	2.58245e-06
clathrin vesicle coat	dihydrolipoyllysine-residue acetyltransferase activity	2.60531e-06
fungal-type vacuole lumen	ethanol biosynthetic process	2.60531e-06
phosphotransferase activity, for other substituted phosphate groups	diaminohydroxyphosphoribosylaminopyrimidine deaminase activity	2.60531e-06
proteasome core complex, beta-subunit complex	protein maturation	2.60531e-06
'de novo' pyrimidine base biosynthetic process	protein maturation	2.60531e-06
response to exogenous dsRNA	ethanol biosynthetic process	2.60531e-06
negative regulation of DNA replication initiation	ethanol biosynthetic process	2.60531e-06
negative regulation of transcription by carbon catabolites	ethanol biosynthetic process	2.60531e-06
threonine endopeptidase activity	methylglyoxal reductase (NADH-dependent) activity	2.60531e-06
nucleotide-excision repair, DNA damage recognition	protein maturation	2.60531e-06
methylglyoxal reductase (NADH-dependent) activity	pyrimidine nucleotide biosynthetic process	2.60531e-06
transcription export complex	ethanol biosynthetic process	2.60531e-06
dihydrolipoyllysine-residue acetyltransferase activity	pyrimidine nucleotide biosynthetic process	2.60531e-06
transcription export complex	protein maturation	2.60531e-06
methylglyoxal reductase (NADH-dependent) activity	monolayer-surrounded lipid storage body	2.60531e-06
threonine endopeptidase activity	dihydrolipoyllysine-residue acetyltransferase activity	2.60531e-06
mRNA splice site selection	protein maturation	2.60531e-06
activation of adenylate cyclase activity	clathrin vesicle coat	2.60531e-06
threonine endopeptidase activity	protein maturation via proteolysis	2.60531e-06
single-stranded telomeric DNA binding	protein maturation	2.60531e-06
monolayer-surrounded lipid storage body	protein maturation via proteolysis	2.60531e-06
proton-transporting V-type ATPase, V0 domain	ethanol biosynthetic process	2.60531e-06
activation of adenylate cyclase activity	pyrimidine nucleotide biosynthetic process	2.60531e-06
activation of adenylate cyclase activity	threonine endopeptidase activity	2.60531e-06
ethanol biosynthetic process	mannose metabolic process	2.60531e-06
pyrimidine nucleotide biosynthetic process	protein maturation via proteolysis	2.60531e-06
regulation of transcription by glucose	ethanol biosynthetic process	2.60531e-06
calcium-mediated signaling	protein maturation	2.60531e-06
threonine endopeptidase activity	diaminohydroxyphosphoribosylaminopyrimidine deaminase activity	2.60531e-06
ethanol biosynthetic process	'de novo' pyrimidine base biosynthetic process	2.60531e-06
fungal-type vacuole lumen	protein maturation	2.60531e-06
ethanol biosynthetic process	mRNA splice site selection	2.60531e-06
glucose catabolic process to ethanol	ATP biosynthetic process	2.6468e-06
positive regulation of cell cycle	holo TFIIH complex	2.67959e-06
positive regulation of GTPase activity	pre-replicative complex	2.67959e-06
synaptonemal complex	D-ribose metabolic process	2.67959e-06
positive regulation of GTPase activity	trans-Golgi network transport vesicle	2.67959e-06
positive regulation of cell cycle	extrinsic to mitochondrial inner membrane	2.67959e-06
positive regulation of GTPase activity	cytoplasmic microtubule	2.67959e-06
ubiquitin binding	rRNA primary transcript binding	2.67959e-06
H3/H4 histone acetyltransferase activity	rRNA primary transcript binding	2.67959e-06
positive regulation of cell cycle	zinc ion homeostasis	2.67959e-06
branched chain family amino acid catabolic process	rRNA primary transcript binding	2.67959e-06
positive regulation of cell cycle	snoRNA processing	2.67959e-06
positive regulation of cell cycle	mismatched DNA binding	2.67959e-06
4 iron, 4 sulfur cluster binding	protein maturation	2.67959e-06
ethanol biosynthetic process	4 iron, 4 sulfur cluster binding	2.67959e-06
DNA secondary structure binding	leucine biosynthetic process	2.69707e-06
hydrogen ion transporting ATP synthase activity, rotational mechanism	leucine biosynthetic process	2.72627e-06
clathrin adaptor complex	rRNA primary transcript binding	2.89483e-06
ATP metabolic process	positive regulation of GTPase activity	2.89483e-06
TORC2 complex	peptide or protein amino-terminal blocking	2.98314e-06
TORC2 complex	pre-replicative complex	2.98314e-06
metallo-sulfur cluster assembly	DNA topoisomerase (ATP-hydrolyzing) activity	3.00305e-06
hydrolase activity, acting on carbon-nitrogen (but not peptide) bonds, in cyclic amidines	actin lateral binding	3.00305e-06
lysyl-tRNA aminoacylation	RSC complex	3.00305e-06
cis-Golgi network	asparaginyl-tRNA aminoacylation	3.00305e-06
DNA topoisomerase (ATP-hydrolyzing) activity	RSC complex	3.00305e-06
MutLalpha complex	RSC complex	3.00305e-06
DNA catabolic process, endonucleolytic	actin lateral binding	3.04757e-06
microtubule-based movement	regulation of cyclase activity	3.04757e-06
ATP biosynthetic process	dinucleotide insertion or deletion binding	3.05617e-06
proteasome core complex	vacuolar amino acid transport	3.05617e-06
ethanol biosynthetic process	protein kinase inhibitor activity	3.20807e-06
ethanol biosynthetic process	polyamine transmembrane transporter activity	3.20807e-06
sulfur utilization	ethanol biosynthetic process	3.20807e-06
ethanol biosynthetic process	copper ion transmembrane transporter activity	3.20807e-06
branched chain family amino acid catabolic process	ethanol biosynthetic process	3.20807e-06
ATP biosynthetic process	farnesyl diphosphate biosynthetic process, mevalonate pathway	3.20807e-06
ATP metabolic process	glucose catabolic process to ethanol	3.20807e-06
ATP biosynthetic process	5-methyltetrahydropteroyltri-L-glutamate-dependent methyltransferase activity	3.20807e-06
ATP biosynthetic process	L-amino acid transmembrane transporter activity	3.20807e-06
regulation of lipid transport	ATP biosynthetic process	3.20807e-06
ATP biosynthetic process	strand invasion	3.20807e-06
ethanol biosynthetic process	ER to Golgi transport vesicle membrane	3.20807e-06
translational readthrough	ATP biosynthetic process	3.20807e-06
ATP biosynthetic process	vesicle targeting, to, from or within Golgi	3.20807e-06
ethanol biosynthetic process	ubiquitin binding	3.20807e-06
ethanol biosynthetic process	cellular bud neck septin ring	3.20807e-06
positive regulation of GTPase activity	snoRNA processing	3.20807e-06
positive regulation of cell cycle	AP-type membrane coat adaptor complex	3.24716e-06
positive regulation of hydrolase activity	hydrolase activity, acting on carbon-nitrogen (but not peptide) bonds, in cyclic amidines	3.24716e-06
budding cell apical bud growth	leucine biosynthetic process	3.25041e-06
budding cell apical bud growth	aromatic amino acid transmembrane transporter activity	3.25041e-06
cis-Golgi network	diaminohydroxyphosphoribosylaminopyrimidine deaminase activity	3.2548e-06
activation of adenylate cyclase activity	AP-type membrane coat adaptor complex	3.2548e-06
diaminohydroxyphosphoribosylaminopyrimidine deaminase activity	RSC complex	3.2548e-06
AP-type membrane coat adaptor complex	dihydrolipoyllysine-residue acetyltransferase activity	3.2548e-06
ribonuclease H activity	ATP biosynthetic process	3.26591e-06
polysome	leucine biosynthetic process	3.26591e-06
synaptonemal complex	peptide or protein amino-terminal blocking	3.3586e-06
ATP biosynthetic process	DNA topological change	3.73884e-06
hydrolase activity, acting on carbon-nitrogen (but not peptide) bonds, in cyclic amidines	neutral amino acid transmembrane transporter activity	3.77155e-06
glucose catabolic process to ethanol	neutral amino acid transmembrane transporter activity	3.84102e-06
threonine endopeptidase activity	vacuolar amino acid transport	3.84102e-06
glucose catabolic process to ethanol	response to cadmium ion	3.84102e-06
rRNA primary transcript binding	trans-Golgi network transport vesicle membrane	3.86898e-06
meiotic mismatch repair	rRNA primary transcript binding	3.86898e-06
positive regulation of cell cycle	ubiquinone biosynthetic process	3.86898e-06
IMP metabolic process	rRNA primary transcript binding	3.86898e-06
ubiquinone biosynthetic process	rRNA primary transcript binding	3.86898e-06
positive regulation of gene expression, epigenetic	rRNA primary transcript binding	3.86898e-06
COPII vesicle coat	rRNA primary transcript binding	3.86898e-06
SCF-dependent proteasomal ubiquitin-dependent protein catabolic process	rRNA primary transcript binding	3.86898e-06
eukaryotic translation initiation factor 3 complex	rRNA primary transcript binding	3.86898e-06
mitochondrial respiratory chain complex III	rRNA primary transcript binding	3.86898e-06
protein acetyltransferase complex	mitochondrial genome maintenance	3.90272e-06
TORC2 complex	hydrolase activity, acting on carbon-nitrogen (but not peptide) bonds, in cyclic amidines	3.93194e-06
mitochondrial signaling pathway	mitochondrial genome maintenance	3.93859e-06
N-terminal protein amino acid acetylation	meiotic mismatch repair	4.36629e-06
L-amino acid transmembrane transporter activity	alcohol dehydrogenase activity	4.41318e-06
solute:solute antiporter activity	TORC2 complex	4.50642e-06
phosphodiesterase I activity	mitochondrial genome maintenance	4.50642e-06
mitochondrial genome maintenance	D-arabinose 1-dehydrogenase [NAD(P)+] activity	4.50642e-06
hydrogen ion transporting ATP synthase activity, rotational mechanism	loop DNA binding	4.53188e-06
spindle pole body duplication in nuclear envelope	vacuolar amino acid transport	4.77782e-06
vacuolar amino acid transport	beta-glucan metabolic process	4.77782e-06
vacuolar amino acid transport	cellular response to nutrient	4.77782e-06
regulation of cyclase activity	protein insertion into mitochondrial membrane	4.80287e-06
glycosphingolipid biosynthetic process	cellular response to nutrient	4.80287e-06
SCF ubiquitin ligase complex	dihydrolipoyllysine-residue acetyltransferase activity	4.80287e-06
MCM complex	protein maturation	4.80287e-06
positive regulation of GTPase activity	regulation of mating projection biogenesis	4.80287e-06
regulation of mating projection biogenesis	ethanol biosynthetic process	4.80287e-06
SWI/SNF complex	protein maturation via proteolysis	4.80287e-06
regulation of ARF GTPase activity	ethanol biosynthetic process	4.80287e-06
cell wall chitin biosynthetic process	dihydrolipoyllysine-residue acetyltransferase activity	4.80287e-06
peroxisomal matrix	protein maturation via proteolysis	4.80287e-06
peroxisomal matrix	methylglyoxal reductase (NADH-dependent) activity	4.80287e-06
negative regulation of lipid metabolic process	cell wall chitin biosynthetic process	4.80287e-06
activation of adenylate cyclase activity	beta-glucan biosynthetic process	4.80287e-06
diaminohydroxyphosphoribosylaminopyrimidine deaminase activity	SCF ubiquitin ligase complex	4.80287e-06
diphosphotransferase activity	synaptonemal complex	4.80287e-06
SCF ubiquitin ligase complex	protein maturation via proteolysis	4.80287e-06
methylglyoxal reductase (NADH-dependent) activity	SWI/SNF complex	4.80287e-06
activation of adenylate cyclase activity	SCF ubiquitin ligase complex	4.80287e-06
peroxisomal matrix	diaminohydroxyphosphoribosylaminopyrimidine deaminase activity	4.80287e-06
beta-glucan biosynthetic process	protein maturation via proteolysis	4.80287e-06
beta-glucan biosynthetic process	dihydrolipoyllysine-residue acetyltransferase activity	4.80287e-06
origin recognition complex	protein maturation	4.80287e-06
activation of adenylate cyclase activity	cleavage apparatus septin structure	4.80287e-06
SCF ubiquitin ligase complex	methylglyoxal reductase (NADH-dependent) activity	4.80287e-06
glucose catabolic process to ethanol	positive regulation of transcription by galactose	4.80287e-06
beta-glucan biosynthetic process	methylglyoxal reductase (NADH-dependent) activity	4.80287e-06
cleavage apparatus septin structure	protein maturation via proteolysis	4.80287e-06
positive regulation of hydrolase activity	carbohydrate kinase activity	4.80287e-06
cleavage apparatus septin structure	dihydrolipoyllysine-residue acetyltransferase activity	4.80287e-06
regulation of chromatin assembly or disassembly	protein maturation	4.80287e-06
7S RNA binding	protein maturation	4.80287e-06
membrane raft	protein maturation	4.80287e-06
ethanol biosynthetic process	Pwp2p-containing subcomplex of 90S preribosome	4.80287e-06
tubulin complex assembly	ethanol biosynthetic process	4.80287e-06
ethanol biosynthetic process	Elongator holoenzyme complex	4.80287e-06
ethanol biosynthetic process	age-dependent response to oxidative stress during chronological cell aging	4.80287e-06
cleavage apparatus septin structure	methylglyoxal reductase (NADH-dependent) activity	4.80287e-06
activation of adenylate cyclase activity	intracellular mRNA localization	4.80287e-06
ethanol biosynthetic process	D-ribose metabolic process	4.80287e-06
peroxisomal matrix	positive regulation of mitotic cell cycle	4.80287e-06
inositol lipid-mediated signaling	protein maturation	4.80287e-06
positive regulation of cell cycle	carbohydrate kinase activity	4.80287e-06
ethanol biosynthetic process	cellular response to glucose starvation	4.80287e-06
ethanol biosynthetic process	NAD-independent histone deacetylase activity	4.80287e-06
activation of adenylate cyclase activity	cell wall chitin biosynthetic process	4.80287e-06
ATP biosynthetic process	premeiotic DNA synthesis	4.90204e-06
peptide or protein amino-terminal blocking	neutral amino acid transmembrane transporter activity	4.90204e-06
mitochondrial signaling pathway	ATP biosynthetic process	4.90204e-06
cytoplasmic microtubule	protein acetyltransferase complex	4.90204e-06
ATP metabolic process	DNA topological change	4.95129e-06
positive regulation of cell cycle	exocyst	5.05313e-06
1,6-beta-glucan biosynthetic process	rRNA primary transcript binding	5.05313e-06
regulation of cyclase activity	beta-glucan biosynthetic process	5.05313e-06
budding cell isotropic bud growth	rRNA primary transcript binding	5.05313e-06
positive regulation of GTPase activity	cleavage apparatus septin structure	5.05313e-06
ATP metabolic process	mitochondrial signaling pathway	5.05313e-06
ethanol biosynthetic process	intracellular mRNA localization	5.05313e-06
rRNA primary transcript binding	histone methyltransferase complex	5.05313e-06
positive regulation of GTPase activity	beta-glucan biosynthetic process	5.05313e-06
TORC2 complex	vacuolar amino acid transport	5.05313e-06
positive regulation of GTPase activity	cell wall mannoprotein biosynthetic process	5.05313e-06
vacuolar amino acid transport	origin recognition complex	5.05313e-06
positive regulation of carbohydrate metabolic process	rRNA primary transcript binding	5.05313e-06
lysyl-tRNA aminoacylation	polyamine transport	5.05313e-06
positive regulation of cell cycle	organelle fission	5.05313e-06
ceramide metabolic process	rRNA primary transcript binding	5.05313e-06
ethanol biosynthetic process	cleavage apparatus septin structure	5.05313e-06
vacuolar amino acid transport	inositol lipid-mediated signaling	5.05313e-06
rRNA primary transcript binding	neutral amino acid transmembrane transporter activity	5.05313e-06
rRNA primary transcript binding	peptide pheromone maturation	5.05313e-06
ATP metabolic process	premeiotic DNA synthesis	5.05313e-06
regulation of cyclase activity	cleavage apparatus septin structure	5.05313e-06
transcription initiation from RNA polymerase III promoter	regulation of cyclase activity	5.05313e-06
positive regulation of cell cycle	nucleolar preribosome, small subunit precursor	5.05313e-06
vacuolar amino acid transport	NAD-independent histone deacetylase activity	5.05313e-06
polyamine transport	actin lateral binding	5.05313e-06
positive regulation of cell cycle	ceramide metabolic process	5.05313e-06
ethanol biosynthetic process	polyamine transport	5.05313e-06
positive regulation of cell cycle	negative regulation of specific transcription from RNA polymerase II promoter	5.05313e-06
SCF ubiquitin ligase complex	protein maturation	5.05313e-06
positive regulation of GTPase activity	cysteine metabolic process	5.05313e-06
regulation of cyclase activity	polyamine transport	5.05313e-06
peroxisomal matrix	regulation of cyclase activity	5.05313e-06
transcription initiation from RNA polymerase III promoter	ethanol biosynthetic process	5.05313e-06
mismatch repair complex	vacuolar amino acid transport	5.05313e-06
DNA topoisomerase activity	D-ribose metabolic process	5.05313e-06
vacuolar lumen	rRNA primary transcript binding	5.05313e-06
rRNA primary transcript binding	response to cadmium ion	5.05313e-06
negative regulation of meiosis	rRNA primary transcript binding	5.05313e-06
vacuolar amino acid transport	Pwp2p-containing subcomplex of 90S preribosome	5.05313e-06
vacuolar amino acid transport	phosphatidylinositol metabolic process	5.05313e-06
positive regulation of cell cycle	DNA topological change	5.05313e-06
vacuolar amino acid transport	premeiotic DNA synthesis	5.05313e-06
rRNA primary transcript binding	mannosyltransferase complex	5.05313e-06
hydrogen ion transporting ATP synthase activity, rotational mechanism	ribonuclease H2 complex	5.07086e-06
telomeric DNA binding	DNA topological change	5.19524e-06
vacuolar amino acid transport	cell wall mannoprotein biosynthetic process	5.34807e-06
TORC2 complex	response to cadmium ion	5.34807e-06
budding cell isotropic bud growth	D-ribose metabolic process	5.34807e-06
loop DNA binding	cell wall mannoprotein biosynthetic process	5.34807e-06
TORC2 complex	protein acetyltransferase complex	5.34807e-06
premeiotic DNA synthesis	neutral amino acid transmembrane transporter activity	5.34807e-06
polysome	L-amino acid transmembrane transporter activity	5.67209e-06
budding cell apical bud growth	hydrogen ion transporting ATP synthase activity, rotational mechanism	5.67517e-06
N-terminal protein amino acid acetylation	response to cadmium ion	5.74843e-06
cysteine metabolic process	alcohol dehydrogenase activity	5.74843e-06
vacuolar amino acid transport	nucleobase, nucleoside and nucleotide biosynthetic process	5.74843e-06
ribonuclease H activity	L-amino acid transmembrane transporter activity	5.74843e-06
budding cell apical bud growth	neutral amino acid transmembrane transporter activity	5.89592e-06
budding cell apical bud growth	leucine metabolic process	5.89592e-06
inner mitochondrial membrane organization and biogenesis	DNA topoisomerase activity	6.32029e-06
vacuolar amino acid transport	histidine family amino acid metabolic process	6.32029e-06
chromosome condensation	vacuolar amino acid transport	6.32029e-06
DNA secondary structure binding	protein acetyltransferase complex	6.49563e-06
translational readthrough	ATP metabolic process	6.51937e-06
positive regulation of cell cycle	single-stranded DNA specific endodeoxyribonuclease activity	6.51937e-06
septin complex	rRNA primary transcript binding	6.51937e-06
glucose catabolic process to ethanol	dinucleotide insertion or deletion binding	6.51937e-06
positive regulation of cell cycle	septin complex	6.51937e-06
positive regulation of cell cycle	diphosphotransferase activity	6.51937e-06
ATP metabolic process	farnesyl diphosphate biosynthetic process, mevalonate pathway	6.51937e-06
ATP metabolic process	vesicle targeting, to, from or within Golgi	6.51937e-06
rRNA primary transcript binding	Cdc73/Paf1 complex	6.51937e-06
snRNA processing	rRNA primary transcript binding	6.51937e-06
SRP-dependent cotranslational protein targeting to membrane, signal sequence recognition	rRNA primary transcript binding	6.51937e-06
ATP metabolic process	5-methyltetrahydropteroyltri-L-glutamate-dependent methyltransferase activity	6.51937e-06
ATP metabolic process	regulation of lipid transport	6.51937e-06
single-stranded DNA specific endodeoxyribonuclease activity	rRNA primary transcript binding	6.51937e-06
ATP metabolic process	strand invasion	6.51937e-06
clathrin adaptor complex	ethanol biosynthetic process	6.60229e-06
positive regulation of GTPase activity	monolayer-surrounded lipid storage body	6.60229e-06
phosphotransferase activity, for other substituted phosphate groups	actin lateral binding	6.60229e-06
glucose catabolic process to ethanol	mitochondrial DNA metabolic process	6.60229e-06
activation of adenylate cyclase activity	tRNA-specific ribonuclease activity	6.9946e-06
positive regulation of GTPase activity	osmosensory signaling pathway via Sho1 osmosensor	6.9946e-06
L-amino acid transmembrane transporter activity	S-acetyltransferase activity	6.9946e-06
vacuolar amino acid transport	cyclin-dependent protein kinase activity	6.9946e-06
ubiquinone biosynthetic process	ethanol biosynthetic process	6.9946e-06
cysteine desulfurase activity	telomeric DNA binding	6.9946e-06
multi-eIF complex	negative regulation of lipid metabolic process	6.9946e-06
glycerol metabolic process	protein maturation via proteolysis	6.9946e-06
fatty-acid ligase activity	protein maturation	6.9946e-06
Elongator holoenzyme complex	rRNA primary transcript binding	6.9946e-06
regulation of phosphorus metabolic process	protein maturation	6.9946e-06
methylglyoxal reductase (NADH-dependent) activity	pyrimidine base biosynthetic process	6.9946e-06
positive regulation of cell cycle	inositol lipid-mediated signaling	6.9946e-06
snoRNA processing	protein maturation via proteolysis	6.9946e-06
acetate metabolic process	rRNA primary transcript binding	6.9946e-06
positive regulation of mitotic cell cycle	L-amino acid transmembrane transporter activity	6.9946e-06
zinc ion homeostasis	dihydrolipoyllysine-residue acetyltransferase activity	6.9946e-06
holo TFIIH complex	vacuolar amino acid transport	6.9946e-06
activation of adenylate cyclase activity	sulfur utilization	6.9946e-06
positive regulation of cell cycle	intracellular mRNA localization	6.9946e-06
positive regulation of GTPase activity	clathrin coat	6.9946e-06
negative regulation of lipid metabolic process	cell wall polysaccharide metabolic process	6.9946e-06
Pwp2p-containing subcomplex of 90S preribosome	rRNA primary transcript binding	6.9946e-06
eukaryotic translation initiation factor 2B complex	rRNA primary transcript binding	6.9946e-06
activation of adenylate cyclase activity	sphingoid metabolic process	6.9946e-06
purine ribonucleoside monophosphate biosynthetic process	D-arabinose 1-dehydrogenase [NAD(P)+] activity	6.9946e-06
methylglyoxal reductase (NADH-dependent) activity	cellular bud neck septin ring	6.9946e-06
positive regulation of gene expression, epigenetic	ethanol biosynthetic process	6.9946e-06
positive regulation of GTPase activity	ATP biosynthetic process	6.9946e-06
ATP metabolic process	L-isoleucine transmembrane transporter activity	6.9946e-06
polysome	DNA topoisomerase (ATP-hydrolyzing) activity	6.9946e-06
glycosylphosphatidylinositol-N-acetylglucosaminyltransferase (GPI-GnT) complex	rRNA primary transcript binding	6.9946e-06
proteasome core complex	methylglyoxal reductase (NADH-dependent) activity	6.9946e-06
polysome	2-isopropylmalate synthase activity	6.9946e-06
Pwp2p-containing subcomplex of 90S preribosome	D-ribose metabolic process	6.9946e-06
positive regulation of cell cycle	mitochondrial intermembrane space protein transporter complex	6.9946e-06
DNA double-strand break processing	protein maturation	6.9946e-06
protein import into mitochondrial inner membrane	vacuolar amino acid transport	6.9946e-06
ceramide metabolic process	vacuolar amino acid transport	6.9946e-06
outer plaque of spindle pole body	protein maturation	6.9946e-06
regulation of lipid transport	tRNA-specific ribonuclease activity	6.9946e-06
synaptonemal complex	ethanol biosynthetic process	6.9946e-06
methylglyoxal reductase (NADH-dependent) activity	snoRNA processing	6.9946e-06
sterol 14-demethylase activity	protein kinase inhibitor activity	6.9946e-06
methionine salvage	ethanol biosynthetic process	6.9946e-06
multi-eIF complex	methylglyoxal reductase (NADH-dependent) activity	6.9946e-06
positive regulation of cell cycle	age-dependent response to oxidative stress during chronological cell aging	6.9946e-06
budding cell apical bud growth	alcohol dehydrogenase activity	6.9946e-06
IMP metabolic process	ethanol biosynthetic process	6.9946e-06
ethanol biosynthetic process	cholesterol metabolic process	6.9946e-06
oxidoreductase activity, acting on NADH or NADPH, quinone or similar compound as acceptor	protein maturation	6.9946e-06
methylglyoxal reductase (NADH-dependent) activity	ubiquitin binding	6.9946e-06
polysome	MutLalpha complex	6.9946e-06
oxidoreductase activity, acting on sulfur group of donors, NAD or NADP as acceptor	protein maturation	6.9946e-06
serine-type peptidase activity	dihydrolipoyllysine-residue acetyltransferase activity	6.9946e-06
proteasome core complex	positive regulation of mitotic cell cycle	6.9946e-06
ethanol biosynthetic process	protein geranylgeranyltransferase activity	6.9946e-06
positive regulation of GTPase activity	metalloendopeptidase activity	6.9946e-06
positive regulation of cell cycle	nucleotide diphosphatase activity	6.9946e-06
ethanol biosynthetic process	cyclin-dependent protein kinase activity	6.9946e-06
regulation of cyclase activity	nucleobase, nucleoside and nucleotide biosynthetic process	6.9946e-06
extrinsic to mitochondrial inner membrane	dihydrolipoyllysine-residue acetyltransferase activity	6.9946e-06
positive regulation of GTPase activity	polysome	6.9946e-06
ribonuclease H2 complex	D-ribose metabolic process	6.9946e-06
polysome	actin lateral binding	6.9946e-06
oxidoreductase activity, acting on sulfur group of donors, NAD or NADP as acceptor	ethanol biosynthetic process	6.9946e-06
pyrimidine base biosynthetic process	protein maturation via proteolysis	6.9946e-06
1,6-beta-glucan metabolic process	ethanol biosynthetic process	6.9946e-06
nucleoside-triphosphate diphosphatase activity	protein maturation	6.9946e-06
mitochondrial respiratory chain complex III	protein maturation	6.9946e-06
ethanol biosynthetic process	phosphofructokinase activity	6.9946e-06
lysyl-tRNA aminoacylation	metalloendopeptidase activity	6.9946e-06
oxidoreductase activity, acting on the CH-CH group of donors, NAD or NADP as acceptor	ethanol biosynthetic process	6.9946e-06
diaminohydroxyphosphoribosylaminopyrimidine deaminase activity	proteasome regulatory particle, base subcomplex	6.9946e-06
ethanol biosynthetic process	carboxypeptidase activity	6.9946e-06
N-terminal protein amino acid acetylation	protein maturation	6.9946e-06
vacuolar amino acid transport	protein kinase inhibitor activity	6.9946e-06
activation of adenylate cyclase activity	zinc ion homeostasis	6.9946e-06
diaminohydroxyphosphoribosylaminopyrimidine deaminase activity	snoRNA processing	6.9946e-06
NatB complex	telomeric DNA binding	6.9946e-06
holo TFIIH complex	methylglyoxal reductase (NADH-dependent) activity	6.9946e-06
activation of adenylate cyclase activity	mismatched DNA binding	6.9946e-06
D-ribose metabolic process	protein neddylation	6.9946e-06
telomeric DNA binding	actin lateral binding	6.9946e-06
sulfur utilization	protein maturation via proteolysis	6.9946e-06
regulation of cyclase activity	osmosensory signaling pathway via Sho1 osmosensor	6.9946e-06
methylglyoxal reductase (NADH-dependent) activity	ER to Golgi transport vesicle membrane	6.9946e-06
dihydrolipoyllysine-residue acetyltransferase activity	sphingoid metabolic process	6.9946e-06
tRNA-specific ribonuclease activity	farnesyl diphosphate biosynthetic process, mevalonate pathway	6.9946e-06
cellular bud neck septin ring	protein maturation via proteolysis	6.9946e-06
proteasome core complex	protein maturation via proteolysis	6.9946e-06
activation of adenylate cyclase activity	extrinsic to mitochondrial inner membrane	6.9946e-06
SSL2-core TFIIH complex portion of holo TFIIH complex	rRNA primary transcript binding	6.9946e-06
protein urmylation	ethanol biosynthetic process	6.9946e-06
eukaryotic translation initiation factor 3 complex	ethanol biosynthetic process	6.9946e-06
IMP metabolic process	regulation of cyclase activity	6.9946e-06
methionine salvage	protein maturation	6.9946e-06
peroxisome degradation	rRNA primary transcript binding	6.9946e-06
sulfur utilization	dihydrolipoyllysine-residue acetyltransferase activity	6.9946e-06
ATP biosynthetic process	establishment of vesicle localization	6.9946e-06
histidinol dehydrogenase activity	multi-eIF complex	6.9946e-06
meiotic DNA double-strand break formation	protein maturation	6.9946e-06
activation of adenylate cyclase activity	protein kinase inhibitor activity	6.9946e-06
holo TFIIH complex	protein maturation via proteolysis	6.9946e-06
rRNA primary transcript binding	pre-autophagosomal structure membrane	6.9946e-06
histone exchange	ethanol biosynthetic process	6.9946e-06
carbamoyl-phosphate synthase activity	protein maturation	6.9946e-06
deadenylation-dependent decapping of nuclear-transcribed mRNA	ethanol biosynthetic process	6.9946e-06
regulation of cyclase activity	clathrin coat	6.9946e-06
deadenylation-dependent decapping of nuclear-transcribed mRNA	protein maturation	6.9946e-06
activation of adenylate cyclase activity	NAD-dependent histone deacetylase activity	6.9946e-06
ubiquitin binding	protein maturation via proteolysis	6.9946e-06
tRNA-specific ribonuclease activity	vesicle targeting, to, from or within Golgi	6.9946e-06
osmosensory signaling pathway via Sho1 osmosensor	protein maturation	6.9946e-06
mitochondrial respiratory chain complex III	ethanol biosynthetic process	6.9946e-06
vacuolar amino acid transport	ER to Golgi transport vesicle membrane	6.9946e-06
telomeric DNA binding	3-isopropylmalate dehydrogenase activity	6.9946e-06
positive regulation of cell cycle	Golgi to plasma membrane protein transport	6.9946e-06
rRNA primary transcript binding	protein neddylation	6.9946e-06
glycerol metabolic process	methylglyoxal reductase (NADH-dependent) activity	6.9946e-06
NAD-dependent histone deacetylase activity	dihydrolipoyllysine-residue acetyltransferase activity	6.9946e-06
oxidoreductase activity, acting on the CH-CH group of donors, NAD or NADP as acceptor	vacuolar amino acid transport	6.9946e-06
positive regulation of gene expression, epigenetic	protein maturation	6.9946e-06
multi-eIF complex	protein maturation via proteolysis	6.9946e-06
regulation of S phase	rRNA primary transcript binding	6.9946e-06
dihydrolipoyllysine-residue acetyltransferase activity	protein kinase inhibitor activity	6.9946e-06
ER to Golgi transport vesicle membrane	protein maturation via proteolysis	6.9946e-06
sulfur utilization	methylglyoxal reductase (NADH-dependent) activity	6.9946e-06
vacuolar amino acid transport	metallo-sulfur cluster assembly	7.05267e-06
synaptonemal complex	mitochondrial genome maintenance	7.57164e-06
ceramide metabolic process	protein maturation via proteolysis	7.86679e-06
oxidoreductase activity, acting on diphenols and related substances as donors, cytochrome as acceptor	protein maturation via proteolysis	7.86679e-06
vacuolar lumen	methylglyoxal reductase (NADH-dependent) activity	7.86679e-06
activation of adenylate cyclase activity	exodeoxyribonuclease activity	7.86679e-06
COPI vesicle coat	protein maturation via proteolysis	7.86679e-06
activation of adenylate cyclase activity	negative regulation of specific transcription from RNA polymerase II promoter	7.86679e-06
response to cadmium ion	protein maturation via proteolysis	7.86679e-06
protein maturation via proteolysis	peptide pheromone maturation	7.86679e-06
single-stranded DNA-dependent ATPase activity	protein maturation	7.86679e-06
ethanol biosynthetic process	sphingoid biosynthetic process	7.86679e-06
proline biosynthetic process	protein maturation	7.86679e-06
activation of adenylate cyclase activity	Smc5-Smc6 complex	7.86679e-06
dihydrolipoyllysine-residue acetyltransferase activity	histone methyltransferase complex	7.86679e-06
vacuolar lumen	protein maturation via proteolysis	7.86679e-06
signal recognition particle, endoplasmic reticulum targeting	dihydrolipoyllysine-residue acetyltransferase activity	7.86679e-06
cyclic-nucleotide phosphodiesterase activity	protein maturation	7.86679e-06
activation of adenylate cyclase activity	histone methyltransferase complex	7.86679e-06
fatty-acid synthase activity	S-acetyltransferase activity	7.86679e-06
protein import into mitochondrial inner membrane	protein maturation via proteolysis	7.86679e-06
oxidoreductase activity, acting on diphenols and related substances as donors, cytochrome as acceptor	methylglyoxal reductase (NADH-dependent) activity	7.86679e-06
activation of adenylate cyclase activity	lipid translocation	7.86679e-06
positive regulation of carbohydrate metabolic process	methylglyoxal reductase (NADH-dependent) activity	7.86679e-06
organelle fission	diaminohydroxyphosphoribosylaminopyrimidine deaminase activity	7.86679e-06
Smc5-Smc6 complex	dihydrolipoyllysine-residue acetyltransferase activity	7.86679e-06
negative regulation of specific transcription from RNA polymerase II promoter	dihydrolipoyllysine-residue acetyltransferase activity	7.86679e-06
COPI vesicle coat	methylglyoxal reductase (NADH-dependent) activity	7.86679e-06
methylglyoxal reductase (NADH-dependent) activity	exocyst	7.86679e-06
phosphodiesterase I activity	ribonuclease H activity	7.86679e-06
methylglyoxal reductase (NADH-dependent) activity	peptide pheromone maturation	7.86679e-06
four-way junction helicase activity	protein maturation	7.86679e-06
protein import into mitochondrial inner membrane	methylglyoxal reductase (NADH-dependent) activity	7.86679e-06
methylglyoxal reductase (NADH-dependent) activity	mannosyltransferase complex	7.86679e-06
mannosyltransferase complex	protein maturation via proteolysis	7.86679e-06
dihydrolipoyllysine-residue acetyltransferase activity	nucleotide-excision repair factor 3 complex	7.86679e-06
activation of adenylate cyclase activity	signal recognition particle, endoplasmic reticulum targeting	7.86679e-06
activation of adenylate cyclase activity	nucleotide-excision repair factor 3 complex	7.86679e-06
ceramide metabolic process	methylglyoxal reductase (NADH-dependent) activity	7.86679e-06
exocyst	protein maturation via proteolysis	7.86679e-06
positive regulation of carbohydrate metabolic process	protein maturation via proteolysis	7.86679e-06
methylglyoxal reductase (NADH-dependent) activity	response to cadmium ion	7.86679e-06
ethanol biosynthetic process	protein-RNA complex disassembly	7.86679e-06
positive regulation of translation	ATP metabolic process	8.08147e-06
ATP metabolic process	ATP:ADP antiporter activity	8.08147e-06
histone exchange	D-ribose metabolic process	8.14085e-06
N-terminal protein amino acid acetylation	TORC2 complex	8.14085e-06
N-terminal protein amino acid acetylation	cytoplasmic microtubule	8.14085e-06
meiotic mismatch repair	D-ribose metabolic process	8.14085e-06
positive regulation of hydrolase activity	L-amino acid transmembrane transporter activity	8.14085e-06
ATP metabolic process	L-amino acid transmembrane transporter activity	8.36968e-06
positive regulation of cell cycle	tRNA-specific ribonuclease activity	8.39419e-06
N-terminal protein amino acid acetylation	synaptonemal complex	8.39419e-06
positive regulation of hydrolase activity	peptide or protein amino-terminal blocking	8.39419e-06
proteasome core complex	glycosphingolipid biosynthetic process	8.39419e-06
leucine biosynthetic process	DNA catabolic process, endonucleolytic	8.48477e-06
propionate metabolic process	5-phosphoribose 1-diphosphate biosynthetic process	8.65718e-06
peptide or protein amino-terminal blocking	alcohol dehydrogenase activity	9.56711e-06
cytoplasmic microtubule	TORC2 complex	9.56711e-06
telomeric DNA binding	aromatic amino acid transmembrane transporter activity	9.56711e-06
mismatched DNA binding	aromatic amino acid transmembrane transporter activity	1.03738e-05
hydrolase activity, acting on carbon-nitrogen (but not peptide) bonds, in cyclic amidines	leucine biosynthetic process	1.06229e-05
cis-Golgi network	leucine biosynthetic process	1.06229e-05
hydrolase activity, acting on carbon-nitrogen (but not peptide) bonds, in cyclic amidines	aromatic amino acid transmembrane transporter activity	1.06229e-05
mismatched DNA binding	L-amino acid transmembrane transporter activity	1.11163e-05
positive regulation of cell cycle	regulation of DNA replication initiation	1.11903e-05
mitochondrial genome maintenance	sterol 14-demethylase activity	1.11903e-05
positive regulation of cell cycle	solute:solute antiporter activity	1.11903e-05
positive regulation of cell cycle	O-acetyltransferase activity	1.11903e-05
intrinsic to peroxisomal membrane	cytokinesis, contractile ring formation	1.11903e-05
regulation of translational fidelity	rRNA primary transcript binding	1.11903e-05
DNA secondary structure binding	rRNA primary transcript binding	1.11903e-05
positive regulation of cell cycle	cofactor transport	1.11903e-05
negative regulation of translation	rRNA primary transcript binding	1.11903e-05
positive regulation of cell cycle	regulation of ARF protein signal transduction	1.11903e-05
positive regulation of cell cycle	chromosome condensation	1.11903e-05
positive regulation of hydrolase activity	ion channel activity	1.11903e-05
chromosome condensation	rRNA primary transcript binding	1.11903e-05
proteasome assembly	rRNA primary transcript binding	1.11903e-05
regulation of transport	protein acetyltransferase complex	1.14517e-05
positive regulation of translation	ATP biosynthetic process	1.14517e-05
ATP biosynthetic process	ATP:ADP antiporter activity	1.14517e-05
metalloendopeptidase activity	vacuolar amino acid transport	1.14517e-05
ion channel activity	D-arabinose 1-dehydrogenase [NAD(P)+] activity	1.20765e-05
cysteine biosynthetic process	protein maturation	1.20765e-05
mitochondrial inner membrane presequence translocase complex	protein maturation	1.20765e-05
chromosome condensation	protein maturation	1.20765e-05
intrinsic to peroxisomal membrane	ethanol biosynthetic process	1.20765e-05
regulation of cyclase activity	intrinsic to peroxisomal membrane	1.20765e-05
positive regulation of GTPase activity	histidine family amino acid metabolic process	1.20765e-05
intrinsic to peroxisomal membrane	2-isopropylmalate synthase activity	1.20765e-05
regulation of translational fidelity	regulation of cyclase activity	1.20765e-05
DNA secondary structure binding	protein maturation	1.20765e-05
peptide or protein amino-terminal blocking	aromatic amino acid transmembrane transporter activity	1.21499e-05
peptide or protein amino-terminal blocking	osmosensory signaling pathway via Sho1 osmosensor	1.21499e-05
vacuolar amino acid transport	pyrimidine nucleotide metabolic process	1.24368e-05
vacuolar amino acid transport	nuclear migration, microtubule-mediated	1.24368e-05
DNA topoisomerase activity	peptide or protein amino-terminal blocking	1.24368e-05
ATP biosynthetic process	L-isoleucine transmembrane transporter activity	1.24368e-05
regulation of transport	TORC2 complex	1.24368e-05
phosphotransferase activity, for other substituted phosphate groups	aromatic amino acid transmembrane transporter activity	1.26214e-05
hydrogen ion transporting ATP synthase activity, rotational mechanism	mitochondrial signaling pathway	1.37674e-05
ATP biosynthetic process	DNA insertion or deletion binding	1.42887e-05
ATP biosynthetic process	D-ribose metabolic process	1.42887e-05
mismatch repair complex	ATP biosynthetic process	1.42887e-05
cytoplasmic microtubule	neutral amino acid transmembrane transporter activity	1.42887e-05
budding cell apical bud growth	negative regulation of lipid metabolic process	1.43188e-05
spindle pole body duplication in nuclear envelope	diaminohydroxyphosphoribosylaminopyrimidine deaminase activity	1.43188e-05
methylglyoxal reductase (NADH-dependent) activity	transmembrane receptor activity	1.43188e-05
leucine metabolic process	telomeric DNA binding	1.43188e-05
diaminohydroxyphosphoribosylaminopyrimidine deaminase activity	channel activity	1.43188e-05
serine-type endopeptidase activity	methylglyoxal reductase (NADH-dependent) activity	1.43188e-05
response to reactive oxygen species	diaminohydroxyphosphoribosylaminopyrimidine deaminase activity	1.43188e-05
response to reactive oxygen species	positive regulation of mitotic cell cycle	1.43188e-05
negative regulation of lipid metabolic process	cell wall chitin metabolic process	1.43188e-05
transmembrane receptor activity	protein maturation via proteolysis	1.43188e-05
serine-type endopeptidase activity	protein maturation via proteolysis	1.43188e-05
activation of adenylate cyclase activity	serine-type endopeptidase activity	1.43188e-05
ATP metabolic process	DNA insertion or deletion binding	1.44564e-05
ATP metabolic process	D-ribose metabolic process	1.44564e-05
ATP metabolic process	mismatch repair complex	1.44564e-05
lipoic acid binding	mitochondrial genome maintenance	1.45251e-05
cysteine metabolic process	amino acid catabolic process via Ehrlich pathway	1.45251e-05
phosphatidylinositol-4,5-bisphosphate 5-phosphatase activity	mitochondrial genome maintenance	1.45251e-05
mitochondrial genome maintenance	pyruvate dehydrogenase complex	1.45251e-05
hydrolase activity, acting on carbon-nitrogen (but not peptide) bonds, in cyclic amidines	G2/M-specific transcription in mitotic cell cycle	1.47742e-05
positive regulation of hydrolase activity	RSC complex	1.47742e-05
N-terminal peptidyl-methionine acetylation	hydrolase activity, acting on carbon-nitrogen (but not peptide) bonds, in cyclic amidines	1.47742e-05
cis-Golgi network	positive regulation of hydrolase activity	1.47742e-05
threonine endopeptidase activity	glycosphingolipid biosynthetic process	1.4855e-05
ATP metabolic process	establishment of vesicle localization	1.4855e-05
DNA catabolic process, endonucleolytic	pantothenate transport	1.51259e-05
hydrogen ion transporting ATP synthase activity, rotational mechanism	regulation of lipid transport	1.51259e-05
DNA catabolic process, endonucleolytic	CDP-diacylglycerol-glycerol-3-phosphate 3-phosphatidyltransferase activity	1.51259e-05
DNA catabolic process, endonucleolytic	phosphoglycerate kinase activity	1.51259e-05
DNA catabolic process, endonucleolytic	acetate transmembrane transporter activity	1.51259e-05
histidinol dehydrogenase activity	DNA catabolic process, endonucleolytic	1.51259e-05
hydrogen ion transporting ATP synthase activity, rotational mechanism	vesicle targeting, to, from or within Golgi	1.51259e-05
hydrogen ion transporting ATP synthase activity, rotational mechanism	farnesyl diphosphate biosynthetic process, mevalonate pathway	1.51259e-05
DNA catabolic process, endonucleolytic	base-excision repair, gap-filling	1.51259e-05
hydrogen ion transporting ATP synthase activity, rotational mechanism	5-methyltetrahydropteroyltri-L-glutamate-dependent methyltransferase activity	1.51259e-05
DNA catabolic process, endonucleolytic	lysine transport	1.51259e-05
hydrogen ion transporting ATP synthase activity, rotational mechanism	strand invasion	1.51259e-05
spindle pole body duplication in nuclear envelope	regulation of cyclase activity	1.59564e-05
channel activity	D-arabinose 1-dehydrogenase [NAD(P)+] activity	1.59564e-05
positive regulation of GTPase activity	transmembrane receptor activity	1.59564e-05
regulation of cyclase activity	protein refolding	1.59564e-05
budding cell apical bud growth	NatB complex	1.59564e-05
budding cell apical bud growth	MutLalpha complex	1.59564e-05
regulation of cyclase activity	channel activity	1.59564e-05
ethanol biosynthetic process	protein refolding	1.59564e-05
phosphotransferase activity, for other substituted phosphate groups	DNA topoisomerase activity	1.61767e-05
clathrin vesicle coat	vacuolar amino acid transport	1.61767e-05
gated channel activity	protein maturation	1.63326e-05
protein acetyltransferase complex	protein maturation	1.63326e-05
exodeoxyribonuclease activity	ethanol biosynthetic process	1.63326e-05
polysome	positive regulation of mitotic cell cycle	1.63326e-05
signal recognition particle, endoplasmic reticulum targeting	protein maturation	1.63326e-05
nucleolar preribosome, small subunit precursor	protein maturation	1.63326e-05
polysome	methylglyoxal reductase (NADH-dependent) activity	1.63326e-05
negative regulation of meiosis	protein maturation	1.63326e-05
loss of chromatin silencing during replicative cell aging	protein maturation	1.63326e-05
positive regulation of carbohydrate metabolic process	ethanol biosynthetic process	1.63326e-05
regulation of cyclase activity	DNA topological change	1.63326e-05
negative regulation of specific transcription from RNA polymerase II promoter	protein maturation	1.63326e-05
protein maturation	peptide pheromone maturation	1.63326e-05
manganese ion transport	ethanol biosynthetic process	1.63326e-05
Smc5-Smc6 complex	ethanol biosynthetic process	1.63326e-05
positive regulation of GTPase activity	protein import into mitochondrial inner membrane	1.63326e-05
regulation of fatty acid metabolic process	DNA topological change	1.63326e-05
asparaginyl-tRNA aminoacylation	response to cadmium ion	1.63326e-05
ethanol biosynthetic process	histone methyltransferase complex	1.63326e-05
exodeoxyribonuclease activity	protein maturation	1.63326e-05
polysome	protein maturation via proteolysis	1.63326e-05
ethanol biosynthetic process	loss of chromatin silencing during replicative cell aging	1.63326e-05
asparaginyl-tRNA aminoacylation	nucleotide-excision repair factor 3 complex	1.63326e-05
polysome	diaminohydroxyphosphoribosylaminopyrimidine deaminase activity	1.63326e-05
positive regulation of GTPase activity	protein acetyltransferase complex	1.63326e-05
regulation of cyclase activity	protein acetyltransferase complex	1.63326e-05
1,6-beta-glucan biosynthetic process	ethanol biosynthetic process	1.63326e-05
signal recognition particle, endoplasmic reticulum targeting	ethanol biosynthetic process	1.63326e-05
positive regulation of GTPase activity	peptide pheromone maturation	1.63326e-05
microtubule-based movement	S-acetyltransferase activity	1.64309e-05
DNA catabolic process, endonucleolytic	S-acetyltransferase activity	1.64309e-05
DNA catabolic process, endonucleolytic	phosphoribosyl-ATP diphosphatase activity	1.64309e-05
positive regulation of GTPase activity	hydrogen ion transporting ATP synthase activity, rotational mechanism	1.64309e-05
positive regulation of GTPase activity	DNA catabolic process, endonucleolytic	1.64309e-05
hydrogen ion transporting ATP synthase activity, rotational mechanism	establishment of vesicle localization	1.64309e-05
TORC2 complex	ion channel activity	1.67286e-05
solute:solute antiporter activity	D-ribose metabolic process	1.67286e-05
pre-replicative complex	NatB complex	1.73579e-05
positive regulation of cell cycle	cellular bud neck septin ring	1.73579e-05
positive regulation of cell cycle	sulfur utilization	1.73579e-05
lysyl-tRNA aminoacylation	cell wall polysaccharide metabolic process	1.73579e-05
MutLalpha complex	hydrolase activity, acting on carbon-nitrogen (but not peptide) bonds, in cyclic amidines	1.73579e-05
hydrolase activity, acting on carbon-nitrogen (but not peptide) bonds, in cyclic amidines	DNA topoisomerase (ATP-hydrolyzing) activity	1.73579e-05
5-phosphoribose 1-diphosphate biosynthetic process	protein neddylation	1.73579e-05
DNA topoisomerase (ATP-hydrolyzing) activity	peptide or protein amino-terminal blocking	1.73579e-05
regulation of cyclase activity	trans-Golgi network transport vesicle	1.73579e-05
RSC complex	actin lateral binding	1.73579e-05
positive regulation of cell cycle	branched chain family amino acid catabolic process	1.73579e-05
Mpp10 complex	NAD-dependent histone deacetylase activity	1.73579e-05
cis-Golgi network	DNA topoisomerase (ATP-hydrolyzing) activity	1.73579e-05
metallo-sulfur cluster assembly	actin lateral binding	1.73579e-05
metallo-sulfur cluster assembly	ADP transport	1.73579e-05
MutLalpha complex	metallo-sulfur cluster assembly	1.73579e-05
hydrolase activity, acting on carbon-nitrogen (but not peptide) bonds, in cyclic amidines	2-isopropylmalate synthase activity	1.73579e-05
mismatched DNA binding	rRNA primary transcript binding	1.73579e-05
cytoplasmic microtubule	regulation of cyclase activity	1.73579e-05
cis-Golgi network	actin lateral binding	1.73579e-05
proteasome core complex	regulation of cyclase activity	1.73579e-05
pre-replicative complex	regulation of cyclase activity	1.73579e-05
cis-Golgi network	ADP transport	1.73579e-05
metallo-sulfur cluster assembly	2-isopropylmalate synthase activity	1.73579e-05
MutLalpha complex	peptide or protein amino-terminal blocking	1.73579e-05
regulation of cyclase activity	4 iron, 4 sulfur cluster binding	1.73579e-05
propionate metabolic process	TORC2 complex	1.73579e-05
lysyl-tRNA aminoacylation	hydrolase activity, acting on carbon-nitrogen (but not peptide) bonds, in cyclic amidines	1.73579e-05
cis-Golgi network	MutLalpha complex	1.73579e-05
holo TFIIH complex	cytokinesis, contractile ring formation	1.73579e-05
late endosome to vacuole transport via multivesicular body sorting pathway	regulation of cyclase activity	1.73579e-05
pre-replicative complex	DNA topoisomerase (ATP-hydrolyzing) activity	1.73579e-05
regulation of transport	rRNA primary transcript binding	1.73579e-05
glycerol metabolic process	ADP transport	1.73579e-05
polysome	neutral amino acid transmembrane transporter activity	2.06578e-05
N-terminal protein amino acid acetylation	amino acid catabolic process via Ehrlich pathway	2.10813e-05
N-terminal protein amino acid acetylation	DNA secondary structure binding	2.10813e-05
mitochondrial genome maintenance	phosphatidylinositol-4-phosphate phosphatase activity	2.10813e-05
DNA insertion or deletion binding	cell wall mannoprotein biosynthetic process	2.15346e-05
adenine nucleotide transport	L-amino acid transmembrane transporter activity	2.15346e-05
leucine metabolic process	meiotic mismatch repair	2.15346e-05
TORC2 complex	cell wall mannoprotein biosynthetic process	2.15346e-05
regulation of sporulation	L-amino acid transmembrane transporter activity	2.15346e-05
protein acetyltransferase complex	histone exchange	2.15346e-05
L-amino acid transmembrane transporter activity	pyruvate dehydrogenase complex	2.15346e-05
positive regulation of translation	L-amino acid transmembrane transporter activity	2.15346e-05
protein acetyltransferase complex	histidine family amino acid metabolic process	2.15381e-05
amino acid catabolic process via Ehrlich pathway	neutral amino acid transmembrane transporter activity	2.15381e-05
DNA catabolic process, endonucleolytic	G2/M-specific transcription in mitotic cell cycle	2.19557e-05
hydrogen ion transporting ATP synthase activity, rotational mechanism	dinucleotide insertion or deletion binding	2.19557e-05
ATP metabolic process	5-phosphoribose 1-diphosphate biosynthetic process	2.25539e-05
ATP metabolic process	osmosensory signaling pathway via Sho1 osmosensor	2.25539e-05
ATP metabolic process	actin filament bundle	2.25539e-05
ATP metabolic process	positive regulation of protein metabolic process	2.25539e-05
ion channel activity	L-amino acid transmembrane transporter activity	2.281e-05
mitochondrial genome maintenance	premeiotic DNA synthesis	2.281e-05
budding cell apical bud growth	histone exchange	2.46321e-05
positive regulation of hydrolase activity	channel activity	2.54507e-05
budding cell apical bud growth	ribonuclease H2 complex	2.54507e-05
positive regulation of hydrolase activity	cellular response to nutrient	2.54507e-05
transcription initiation from RNA polymerase III promoter	vacuolar amino acid transport	2.60194e-05
vacuolar amino acid transport	beta-glucan biosynthetic process	2.60194e-05
TORC2 complex	exocyst	2.60194e-05
polysome	G2/M-specific transcription in mitotic cell cycle	2.60194e-05
vacuolar amino acid transport	cleavage apparatus septin structure	2.60194e-05
D-ribose metabolic process	DNA topological change	2.60194e-05
actin filament bundle	ATP biosynthetic process	2.64444e-05
ATP biosynthetic process	osmosensory signaling pathway via Sho1 osmosensor	2.64444e-05
ATP biosynthetic process	5-phosphoribose 1-diphosphate biosynthetic process	2.64444e-05
ATP biosynthetic process	positive regulation of protein metabolic process	2.64444e-05
TORC2 complex	channel activity	2.64546e-05
budding cell apical bud growth	premeiotic DNA synthesis	2.64546e-05
positive regulation of cell cycle	IMP metabolic process	2.77594e-05
positive regulation of cell cycle	mitotic chromosome condensation	2.77594e-05
N-terminal protein amino acid acetylation	positive regulation of hydrolase activity	2.77594e-05
positive regulation of cell cycle	SCF-dependent proteasomal ubiquitin-dependent protein catabolic process	2.77594e-05
positive regulation of cell cycle	1,6-beta-glucan metabolic process	2.77594e-05
IMP metabolic process	glycosphingolipid biosynthetic process	2.77594e-05
rRNA primary transcript binding	progressive alteration of chromatin during replicative cell aging	2.77594e-05
N-terminal protein amino acid acetylation	G2/M-specific transcription in mitotic cell cycle	2.77594e-05
positive regulation of cell cycle	negative regulation of cytoskeleton organization and biogenesis	2.77594e-05
positive regulation of cell cycle	mitochondrial respiratory chain complex III	2.77594e-05
positive regulation of cell cycle	trans-Golgi network transport vesicle membrane	2.77594e-05
mitotic chromosome condensation	rRNA primary transcript binding	2.77594e-05
positive regulation of cell cycle	fatty-acid synthase activity	2.77594e-05
cysteine desulfurase activity	DNA secondary structure binding	2.8002e-05
calcium-mediated signaling	nucleoside-triphosphate diphosphatase activity	2.8002e-05
DNA secondary structure binding	pantothenate transport	2.8002e-05
regulation of lipid transport	ribonuclease MRP activity	2.8002e-05
ribonuclease MRP activity	farnesyl diphosphate biosynthetic process, mevalonate pathway	2.8002e-05
proteasome assembly	dihydrolipoyllysine-residue acetyltransferase activity	2.8002e-05
chromosome condensation	base-excision repair, gap-filling	2.8002e-05
vesicle targeting, to, from or within Golgi	ribonuclease MRP activity	2.8002e-05
regulation of translational fidelity	methylglyoxal reductase (NADH-dependent) activity	2.8002e-05
O-acetyltransferase activity	protein maturation via proteolysis	2.8002e-05
chromosome condensation	CDP-diacylglycerol-glycerol-3-phosphate 3-phosphatidyltransferase activity	2.8002e-05
diaminohydroxyphosphoribosylaminopyrimidine deaminase activity	ion channel activity	2.8002e-05
DNA secondary structure binding	acetate transmembrane transporter activity	2.8002e-05
regulation of DNA replication initiation	methylglyoxal reductase (NADH-dependent) activity	2.8002e-05
glucose catabolic process to ethanol	5-phosphoribose 1-diphosphate biosynthetic process	2.8002e-05
dihydrolipoyllysine-residue acetyltransferase activity	regulation of ARF protein signal transduction	2.8002e-05
chromosome condensation	acetate transmembrane transporter activity	2.8002e-05
cofactor transport	dihydrolipoyllysine-residue acetyltransferase activity	2.8002e-05
chromosome condensation	pantothenate transport	2.8002e-05
glucose catabolic process to ethanol	leucine biosynthetic process	2.8002e-05
chromosome condensation	3-isopropylmalate dehydrogenase activity	2.8002e-05
chromosome condensation	phosphoglycerate kinase activity	2.8002e-05
intrinsic to peroxisomal membrane	methylglyoxal reductase (NADH-dependent) activity	2.8002e-05
DNA secondary structure binding	CDP-diacylglycerol-glycerol-3-phosphate 3-phosphatidyltransferase activity	2.8002e-05
activation of adenylate cyclase activity	DNA secondary structure binding	2.8002e-05
DNA secondary structure binding	base-excision repair, gap-filling	2.8002e-05
regulation of translational fidelity	protein maturation via proteolysis	2.8002e-05
chromosome condensation	dihydrolipoyllysine-residue acetyltransferase activity	2.8002e-05
glucose catabolic process to ethanol	synaptonemal complex	2.8002e-05
methylglyoxal reductase (NADH-dependent) activity	O-acetyltransferase activity	2.8002e-05
DNA secondary structure binding	lysine transport	2.8002e-05
intrinsic to peroxisomal membrane	protein maturation via proteolysis	2.8002e-05
regulation of DNA replication initiation	protein maturation via proteolysis	2.8002e-05
chromosome condensation	lysine transport	2.8002e-05
dihydrolipoyllysine-residue acetyltransferase activity	amino acid catabolic process via Ehrlich pathway	2.8002e-05
activation of adenylate cyclase activity	proteasome assembly	2.8002e-05
DNA secondary structure binding	phosphoglycerate kinase activity	2.8002e-05
DNA secondary structure binding	3-isopropylmalate dehydrogenase activity	2.8002e-05
activation of adenylate cyclase activity	chromosome condensation	2.8002e-05
activation of adenylate cyclase activity	amino acid catabolic process via Ehrlich pathway	2.8002e-05
activation of adenylate cyclase activity	negative regulation of translation	2.8002e-05
cysteine desulfurase activity	chromosome condensation	2.8002e-05
ATP biosynthetic process	meiotic mismatch repair	2.83783e-05
protein acetyltransferase complex	hydrolase activity, acting on carbon-nitrogen (but not peptide) bonds, in cyclic amidines	2.90542e-05
DNA topoisomerase activity	RSC complex	2.92567e-05
hydrogen ion transporting ATP synthase activity, rotational mechanism	positive regulation of transcription by galactose	2.98287e-05
vacuolar amino acid transport	osmosensory signaling pathway via Sho1 osmosensor	3.00042e-05
regulation of cyclase activity	snoRNA processing	3.00042e-05
metalloendopeptidase activity	diaminohydroxyphosphoribosylaminopyrimidine deaminase activity	3.00042e-05
H3/H4 histone acetyltransferase activity	protein maturation	3.00042e-05
NAD-dependent histone deacetylase activity	actin lateral binding	3.00042e-05
ethanol biosynthetic process	proteasome regulatory particle, base subcomplex	3.00042e-05
regulation of transport	phosphodiesterase I activity	3.00042e-05
ATP metabolic process	phosphatidylinositol-4,5-bisphosphate 5-phosphatase activity	3.00042e-05
vacuolar amino acid transport	SUMO ligase activity	3.00042e-05
sulfur utilization	protein maturation	3.00042e-05
lysyl-tRNA aminoacylation	polyamine transmembrane transporter activity	3.00042e-05
zinc ion homeostasis	protein maturation	3.00042e-05
vacuolar amino acid transport	Hrd1p ubiquitin ligase ERAD-L complex	3.00042e-05
vacuolar amino acid transport	nucleoside-triphosphate diphosphatase activity	3.00042e-05
positive regulation of mitotic cell cycle	clathrin coat	3.00042e-05
glucose catabolic process to ethanol	cell wall mannoprotein biosynthetic process	3.00042e-05
ATP metabolic process	Mpp10 complex	3.00042e-05
polyamine transmembrane transporter activity	actin lateral binding	3.00042e-05
ATP metabolic process	pyruvate dehydrogenase complex	3.00042e-05
clathrin coat	diaminohydroxyphosphoribosylaminopyrimidine deaminase activity	3.00042e-05
ATP metabolic process	lipoic acid binding	3.00042e-05
sphingoid metabolic process	actin lateral binding	3.00042e-05
central plaque of spindle pole body	vacuolar amino acid transport	3.00042e-05
positive regulation of GTPase activity	cellular bud neck septin ring	3.00042e-05
ATP metabolic process	regulation of sporulation	3.00042e-05
holo TFIIH complex	protein maturation	3.00042e-05
branched chain family amino acid catabolic process	protein maturation	3.00042e-05
regulation of cyclase activity	polyamine transmembrane transporter activity	3.00042e-05
snoRNA processing	protein maturation	3.00042e-05
regulation of transport	NatB complex	3.00042e-05
regulation of DNA replication initiation	vacuolar amino acid transport	3.09016e-05
vacuolar amino acid transport	proteasome assembly	3.09016e-05
budding cell apical bud growth	amino acid catabolic process via Ehrlich pathway	3.36051e-05
budding cell apical bud growth	hydrolase activity, acting on carbon-nitrogen (but not peptide) bonds, in cyclic amidines	3.36733e-05
positive regulation of protein metabolic process	L-amino acid transmembrane transporter activity	3.37753e-05
cytoplasmic microtubule	alcohol dehydrogenase activity	3.37753e-05
L-amino acid transmembrane transporter activity	osmosensory signaling pathway via Sho1 osmosensor	3.37753e-05
mitochondrial signaling pathway	peptide or protein amino-terminal blocking	3.37753e-05
synaptonemal complex	telomeric DNA binding	3.37753e-05
peptide or protein amino-terminal blocking	D-ribose metabolic process	3.37753e-05
glucose catabolic process to ethanol	telomeric DNA binding	3.5652e-05
cytoplasmic microtubule	L-amino acid transmembrane transporter activity	3.69782e-05
protein acetyltransferase complex	osmosensory signaling pathway via Sho1 osmosensor	3.71761e-05
metalloendopeptidase activity	MutLalpha complex	3.71761e-05
zinc ion homeostasis	vacuolar amino acid transport	3.71761e-05
positive regulation of mitotic cell cycle	RSC complex	3.71761e-05
purine ribonucleoside monophosphate biosynthetic process	alcohol dehydrogenase activity	3.71761e-05
cis-Golgi network	positive regulation of mitotic cell cycle	3.71761e-05
protein acetyltransferase complex	synaptonemal complex	3.71761e-05
cis-Golgi network	3-isopropylmalate dehydrogenase activity	3.71761e-05
lysyl-tRNA aminoacylation	clathrin coat	3.71761e-05
cis-Golgi network	cysteine desulfurase activity	3.71761e-05
vacuolar amino acid transport	ubiquitin binding	3.71761e-05
ATP biosynthetic process	NatB complex	3.71761e-05
positive regulation of mitotic cell cycle	hydrolase activity, acting on carbon-nitrogen (but not peptide) bonds, in cyclic amidines	3.71761e-05
budding cell isotropic bud growth	5-phosphoribose 1-diphosphate biosynthetic process	3.71761e-05
clathrin adaptor complex	protein maturation via proteolysis	3.74537e-05
glucose catabolic process to ethanol	phosphodiesterase I activity	3.74537e-05
pyrimidine nucleoside metabolic process	protein maturation	3.74537e-05
ethanol biosynthetic process	Cdc73/Paf1 complex	3.74537e-05
Ctf18 RFC-like complex	actin lateral binding	3.74537e-05
regulation of cyclase activity	organic cation transmembrane transporter activity	3.74537e-05
nuclear telomeric heterochromatin	ethanol biosynthetic process	3.74537e-05
response to hydrogen peroxide	protein maturation	3.74537e-05
Ctf18 RFC-like complex	protein maturation	3.74537e-05
proteasome core complex, alpha-subunit complex	protein maturation	3.74537e-05
single-stranded DNA specific endodeoxyribonuclease activity	protein maturation	3.74537e-05
positive regulation of GTPase activity	organic cation transmembrane transporter activity	3.74537e-05
regulation of cyclase activity	thiamin pyrophosphate binding	3.74537e-05
regulation of transcription by glucose	protein maturation	3.74537e-05
diphosphotransferase activity	ethanol biosynthetic process	3.74537e-05
diaminohydroxyphosphoribosylaminopyrimidine deaminase activity	pyrimidine nucleotide biosynthetic process	3.74537e-05
nuclear telomeric heterochromatin	protein maturation	3.74537e-05
homoserine metabolic process	ethanol biosynthetic process	3.74537e-05
phosphotransferase activity, for other substituted phosphate groups	positive regulation of mitotic cell cycle	3.74537e-05
clathrin vesicle coat	protein maturation via proteolysis	3.74537e-05
voltage-gated ion channel activity	protein maturation	3.74537e-05
threonine endopeptidase activity	positive regulation of mitotic cell cycle	3.74537e-05
aromatic amino acid transmembrane transporter activity	RSC complex	3.74537e-05
positive regulation of mitotic cell cycle	monolayer-surrounded lipid storage body	3.74537e-05
diphosphotransferase activity	protein maturation	3.74537e-05
regulation of carbohydrate catabolic process	ethanol biosynthetic process	3.74537e-05
disaccharide biosynthetic process	protein maturation	3.74537e-05
negative regulation of DNA replication initiation	protein maturation	3.74537e-05
mannose metabolic process	protein maturation	3.74537e-05
SRP-dependent cotranslational protein targeting to membrane, signal sequence recognition	ethanol biosynthetic process	3.74537e-05
glucose catabolic process to ethanol	protein maturation	3.74537e-05
ethanol biosynthetic process	single-stranded DNA specific endodeoxyribonuclease activity	3.74537e-05
negative regulation of transcription by carbon catabolites	protein maturation	3.74537e-05
ethanol biosynthetic process	organic cation transmembrane transporter activity	3.74537e-05
lysyl-tRNA aminoacylation	glucose catabolic process to ethanol	3.74537e-05
budding cell apical bud growth	cellular response to nutrient	3.74537e-05
clathrin vesicle coat	methylglyoxal reductase (NADH-dependent) activity	3.74537e-05
integral to mitochondrial inner membrane	ethanol biosynthetic process	3.74537e-05
clathrin adaptor complex	methylglyoxal reductase (NADH-dependent) activity	3.74537e-05
ethanol biosynthetic process	prefoldin complex	3.74537e-05
nuclear membrane organization and biogenesis	protein maturation	3.74537e-05
snoRNA 3'-end processing	ethanol biosynthetic process	3.74537e-05
protein secretion	ethanol biosynthetic process	3.74537e-05
N-terminal protein amino acid acetylation	alcohol dehydrogenase activity	3.80608e-05
positive regulation of hydrolase activity	nucleobase, nucleoside and nucleotide biosynthetic process	3.80608e-05
mitochondrial signaling pathway	histone exchange	3.80608e-05
TORC2 complex	histone exchange	3.80608e-05
ribonuclease H2 complex	telomeric DNA binding	3.80608e-05
cis-Golgi network	TORC2 complex	3.86346e-05
response to cadmium ion	L-amino acid transmembrane transporter activity	3.89629e-05
polysome	DNA topoisomerase activity	3.89805e-05
polysome	loop DNA binding	3.89805e-05
positive regulation of cell cycle	manganese ion transport	3.94949e-05
positive regulation of cell cycle	mannosyltransferase complex	3.94949e-05
glycosphingolipid biosynthetic process	DNA topological change	3.94949e-05
regulation of cyclase activity	intracellular mRNA localization	3.94949e-05
NatB complex	cell wall mannoprotein biosynthetic process	3.94949e-05
positive regulation of cell cycle	oxidoreductase activity, acting on diphenols and related substances as donors, cytochrome as acceptor	3.94949e-05
protein acetyltransferase complex	G2/M-specific transcription in mitotic cell cycle	3.94949e-05
COPI vesicle coat	rRNA primary transcript binding	3.94949e-05
ethanol biosynthetic process	SWI/SNF complex	3.94949e-05
vacuolar amino acid transport	cellular response to glucose starvation	3.94949e-05
vacuolar amino acid transport	membrane raft	3.94949e-05
ribonuclease H activity	D-ribose metabolic process	3.94949e-05
clathrin coat of trans-Golgi network vesicle	rRNA primary transcript binding	3.94949e-05
glycosphingolipid biosynthetic process	cellular morphogenesis during vegetative growth	3.94949e-05
D-ribose metabolic process	AMP binding	3.94949e-05
positive regulation of cell cycle	1,6-beta-glucan biosynthetic process	3.94949e-05
maintenance of cell polarity	rRNA primary transcript binding	3.94949e-05
vacuolar amino acid transport	D-ribose metabolic process	3.94949e-05
ATP metabolic process	meiotic mismatch repair	3.94949e-05
positive regulation of cell cycle	signal recognition particle, endoplasmic reticulum targeting	3.94949e-05
positive regulation of cell cycle	leucine metabolic process	3.94949e-05
rRNA primary transcript binding	nucleolar preribosome, small subunit precursor	3.94949e-05
rRNA primary transcript binding	gated channel activity	3.94949e-05
vacuolar amino acid transport	DNA replication checkpoint	3.94949e-05
nucleotide-excision repair factor 3 complex	cytokinesis, contractile ring formation	3.94949e-05
Rpd3L complex	NatB complex	3.94949e-05
positive regulation of cell cycle	histone methyltransferase complex	3.94949e-05
rRNA primary transcript binding	cellular morphogenesis during vegetative growth	3.94949e-05
tRNA pseudouridine synthesis	rRNA primary transcript binding	3.94949e-05
rRNA primary transcript binding	loss of chromatin silencing during replicative cell aging	3.94949e-05
vacuolar amino acid transport	alcohol dehydrogenase activity	3.94949e-05
positive regulation of GTPase activity	Rpd3L complex	3.94949e-05
positive regulation of cell cycle	cellular morphogenesis during vegetative growth	3.94949e-05
vacuolar amino acid transport	membrane budding	3.94949e-05
TORC2 complex	telomeric DNA binding	3.96978e-05
nucleobase, nucleoside and nucleotide biosynthetic process	NatB complex	4.04202e-05
ATP biosynthetic process	lipoic acid binding	4.04202e-05
ATP biosynthetic process	pyruvate dehydrogenase complex	4.04202e-05
vacuolar amino acid transport	negative regulation of cytoskeleton organization and biogenesis	4.04202e-05
peroxisomal matrix	positive regulation of hydrolase activity	4.04202e-05
ATP biosynthetic process	phosphatidylinositol-4,5-bisphosphate 5-phosphatase activity	4.04202e-05
ribonuclease H activity	mitochondrial genome maintenance	4.04202e-05
positive regulation of cell cycle	SWI/SNF complex	4.04202e-05
telomeric DNA binding	2-isopropylmalate synthase activity	4.04202e-05
ATP:ADP antiporter activity	mitochondrial genome maintenance	4.04202e-05
regulation of transcription from RNA polymerase II promoter, mitotic	TORC2 complex	4.04202e-05
budding cell apical bud growth	glucose catabolic process to ethanol	4.04202e-05
DNA topoisomerase (ATP-hydrolyzing) activity	telomeric DNA binding	4.04202e-05
vacuolar amino acid transport	regulation of cellular catabolic process	4.04202e-05
hydrogen ion transporting ATP synthase activity, rotational mechanism	D-ribose metabolic process	4.04202e-05
vacuolar amino acid transport	meiotic DNA double-strand break formation	4.04202e-05
hydrogen ion transporting ATP synthase activity, rotational mechanism	premeiotic DNA synthesis	4.04202e-05
fatty-acid synthase activity	phosphatidylinositol-4,5-bisphosphate 5-phosphatase activity	4.04202e-05
nucleobase, nucleoside and nucleotide biosynthetic process	D-arabinose 1-dehydrogenase [NAD(P)+] activity	4.04202e-05
ATP biosynthetic process	regulation of sporulation	4.04202e-05
fatty-acid synthase activity	DNA topoisomerase activity	4.04202e-05
regulation of cyclase activity	serine-type peptidase activity	4.04202e-05
MutLalpha complex	telomeric DNA binding	4.04202e-05
2-isopropylmalate synthase activity	L-amino acid transmembrane transporter activity	4.04202e-05
positive regulation of GTPase activity	serine-type peptidase activity	4.04202e-05
mitotic chromosome condensation	vacuolar amino acid transport	4.04202e-05
deadenylation-dependent decapping of nuclear-transcribed mRNA	vacuolar amino acid transport	4.04202e-05
oxidoreductase activity, acting on sulfur group of donors, NAD or NADP as acceptor	vacuolar amino acid transport	4.04202e-05
microtubule-based movement	alcohol dehydrogenase activity	4.04202e-05
L-amino acid transmembrane transporter activity	calcium-mediated signaling	4.05831e-05
meiotic mismatch repair	aromatic amino acid transmembrane transporter activity	4.30178e-05
mitotic chromosome condensation	leucine biosynthetic process	4.30178e-05
cytoplasmic microtubule	cytokinesis, contractile ring formation	4.30178e-05
histone exchange	osmosensory signaling pathway via Sho1 osmosensor	4.30178e-05
MutLalpha complex	monolayer-surrounded lipid storage body	4.33132e-05
vacuolar lumen	vacuolar amino acid transport	4.33132e-05
phosphotransferase activity, for other substituted phosphate groups	MutLalpha complex	4.33132e-05
vacuolar amino acid transport	lipid translocation	4.33132e-05
positive regulation of GTPase activity	threonine endopeptidase activity	4.33132e-05
phosphotransferase activity, for other substituted phosphate groups	DNA topoisomerase (ATP-hydrolyzing) activity	4.33132e-05
polysome	ADP transport	4.33132e-05
monolayer-surrounded lipid storage body	actin lateral binding	4.33132e-05
vacuolar amino acid transport	negative regulation of DNA replication initiation	4.33132e-05
Ctf18 RFC-like complex	DNA topoisomerase activity	4.33132e-05
vacuolar amino acid transport	aldo-keto reductase activity	4.33132e-05
threonine endopeptidase activity	regulation of cyclase activity	4.33132e-05
transcription export complex	vacuolar amino acid transport	4.33132e-05
loop DNA binding	exocyst	4.33132e-05
polysome	S-acetyltransferase activity	4.33132e-05
clathrin vesicle coat	protein maturation	4.33132e-05
diphosphotransferase activity	vacuolar amino acid transport	4.33132e-05
vacuolar amino acid transport	histone methyltransferase complex	4.33132e-05
vacuolar amino acid transport	Smc5-Smc6 complex	4.33132e-05
vacuolar amino acid transport	gated channel activity	4.33132e-05
clathrin adaptor complex	protein maturation	4.33132e-05
vacuolar amino acid transport	single-stranded DNA specific endodeoxyribonuclease activity	4.33132e-05
lysyl-tRNA aminoacylation	monolayer-surrounded lipid storage body	4.33132e-05
phosphotransferase activity, for other substituted phosphate groups	D-arabinose 1-dehydrogenase [NAD(P)+] activity	4.33132e-05
vacuolar amino acid transport	nucleotide-excision repair, DNA damage recognition	4.33132e-05
vacuolar amino acid transport	double-strand break repair via break-induced replication	4.33132e-05
monolayer-surrounded lipid storage body	D-arabinose 1-dehydrogenase [NAD(P)+] activity	4.33132e-05
DNA topoisomerase (ATP-hydrolyzing) activity	monolayer-surrounded lipid storage body	4.33132e-05
vacuolar amino acid transport	nucleotide-excision repair factor 3 complex	4.33132e-05
mitochondrial DNA metabolic process	response to cadmium ion	4.33132e-05
vacuolar amino acid transport	endonuclease activity, active with either ribo- or deoxyribonucleic acids and producing 3'-phosphomonoesters	4.33132e-05
aspartyl-tRNA aminoacylation	response to cadmium ion	4.33132e-05
osmosensor activity	protein acetyltransferase complex	4.33132e-05
cytoplasmic microtubule	leucine biosynthetic process	4.38844e-05
COPII vesicle coat	methylglyoxal reductase (NADH-dependent) activity	4.52068e-05
histone exchange	protein maturation via proteolysis	4.52068e-05
mitotic chromosome condensation	pantothenate transport	4.52068e-05
deadenylation-dependent decapping of nuclear-transcribed mRNA	positive regulation of mitotic cell cycle	4.52068e-05
activation of adenylate cyclase activity	N-terminal protein amino acid acetylation	4.52068e-05
IMP metabolic process	dihydrolipoyllysine-residue acetyltransferase activity	4.52068e-05
ubiquinone biosynthetic process	dihydrolipoyllysine-residue acetyltransferase activity	4.52068e-05
positive regulation of gene expression, epigenetic	protein maturation via proteolysis	4.52068e-05
mitochondrial respiratory chain complex III	protein maturation via proteolysis	4.52068e-05
activation of adenylate cyclase activity	ubiquinone biosynthetic process	4.52068e-05
meiotic mismatch repair	pantothenate transport	4.52068e-05
activation of adenylate cyclase activity	meiotic mismatch repair	4.52068e-05
meiotic mismatch repair	CDP-diacylglycerol-glycerol-3-phosphate 3-phosphatidyltransferase activity	4.52068e-05
IMP metabolic process	diaminohydroxyphosphoribosylaminopyrimidine deaminase activity	4.52068e-05
mitotic chromosome condensation	3-isopropylmalate dehydrogenase activity	4.52068e-05
deadenylation-dependent decapping of nuclear-transcribed mRNA	diaminohydroxyphosphoribosylaminopyrimidine deaminase activity	4.52068e-05
cysteine desulfurase activity	mitotic chromosome condensation	4.52068e-05
activation of adenylate cyclase activity	negative regulation of cytoskeleton organization and biogenesis	4.52068e-05
activation of adenylate cyclase activity	histone exchange	4.52068e-05
diaminohydroxyphosphoribosylaminopyrimidine deaminase activity	negative regulation of cytoskeleton organization and biogenesis	4.52068e-05
1,6-beta-glucan metabolic process	protein maturation via proteolysis	4.52068e-05
N-terminal protein amino acid acetylation	protein maturation via proteolysis	4.52068e-05
N-terminal protein amino acid acetylation	dihydrolipoyllysine-residue acetyltransferase activity	4.52068e-05
negative regulation of lipid metabolic process	meiotic DNA double-strand break formation	4.52068e-05
pantothenate metabolic process	protein maturation via proteolysis	4.52068e-05
mitotic chromosome condensation	base-excision repair, gap-filling	4.52068e-05
N-terminal protein amino acid acetylation	methylglyoxal reductase (NADH-dependent) activity	4.52068e-05
progressive alteration of chromatin during replicative cell aging	protein maturation via proteolysis	4.52068e-05
mitochondrial respiratory chain complex III	methylglyoxal reductase (NADH-dependent) activity	4.52068e-05
methylglyoxal reductase (NADH-dependent) activity	progressive alteration of chromatin during replicative cell aging	4.52068e-05
meiotic mismatch repair	phosphoglycerate kinase activity	4.52068e-05
mitotic chromosome condensation	CDP-diacylglycerol-glycerol-3-phosphate 3-phosphatidyltransferase activity	4.52068e-05
methylglyoxal reductase (NADH-dependent) activity	pantothenate metabolic process	4.52068e-05
activation of adenylate cyclase activity	IMP metabolic process	4.52068e-05
mitotic chromosome condensation	phosphoglycerate kinase activity	4.52068e-05
mitotic chromosome condensation	acetate transmembrane transporter activity	4.52068e-05
meiotic mismatch repair	acetate transmembrane transporter activity	4.52068e-05
diaminohydroxyphosphoribosylaminopyrimidine deaminase activity	ubiquinone biosynthetic process	4.52068e-05
oxidoreductase activity, acting on sulfur group of donors, NAD or NADP as acceptor	protein maturation via proteolysis	4.52068e-05
mitotic chromosome condensation	lysine transport	4.52068e-05
oxidoreductase activity, acting on sulfur group of donors, NAD or NADP as acceptor	methylglyoxal reductase (NADH-dependent) activity	4.52068e-05
activation of adenylate cyclase activity	deadenylation-dependent decapping of nuclear-transcribed mRNA	4.52068e-05
histone exchange	MAP kinase kinase kinase kinase activity	4.52068e-05
eukaryotic translation initiation factor 3 complex	protein maturation via proteolysis	4.52068e-05
histone exchange	coenzyme A transmembrane transporter activity	4.52068e-05
COPII vesicle coat	protein maturation via proteolysis	4.52068e-05
activation of adenylate cyclase activity	1,6-beta-glucan metabolic process	4.52068e-05
histone exchange	dihydrolipoyllysine-residue acetyltransferase activity	4.52068e-05
activation of adenylate cyclase activity	SCF-dependent proteasomal ubiquitin-dependent protein catabolic process	4.52068e-05
histone exchange	sterol 14-demethylase activity	4.52068e-05
negative regulation of lipid metabolic process	regulation of cellular catabolic process	4.52068e-05
1,6-beta-glucan metabolic process	methylglyoxal reductase (NADH-dependent) activity	4.52068e-05
meiotic mismatch repair	3-isopropylmalate dehydrogenase activity	4.52068e-05
meiotic mismatch repair	base-excision repair, gap-filling	4.52068e-05
positive regulation of gene expression, epigenetic	methylglyoxal reductase (NADH-dependent) activity	4.52068e-05
1,6-beta-glucan metabolic process	dihydrolipoyllysine-residue acetyltransferase activity	4.52068e-05
mitotic chromosome condensation	dihydrolipoyllysine-residue acetyltransferase activity	4.52068e-05
activation of adenylate cyclase activity	mitotic chromosome condensation	4.52068e-05
cysteine desulfurase activity	meiotic mismatch repair	4.52068e-05
meiotic mismatch repair	lysine transport	4.52068e-05
dihydrolipoyllysine-residue acetyltransferase activity	negative regulation of cytoskeleton organization and biogenesis	4.52068e-05
SCF-dependent proteasomal ubiquitin-dependent protein catabolic process	dihydrolipoyllysine-residue acetyltransferase activity	4.52068e-05
histone exchange	methylglyoxal reductase (NADH-dependent) activity	4.52068e-05
eukaryotic translation initiation factor 3 complex	methylglyoxal reductase (NADH-dependent) activity	4.52068e-05
deadenylation-dependent decapping of nuclear-transcribed mRNA	dihydrolipoyllysine-residue acetyltransferase activity	4.52068e-05
phosphotransferase activity, for other substituted phosphate groups	synaptonemal complex	4.59818e-05
budding cell apical bud growth	nucleoside-triphosphate diphosphatase activity	4.86653e-05
budding cell apical bud growth	positive regulation of protein metabolic process	4.86653e-05
protein acetyltransferase complex	DNA catabolic process, endonucleolytic	4.8754e-05
chromosome condensation	leucine biosynthetic process	4.91349e-05
leucine biosynthetic process	amino acid catabolic process via Ehrlich pathway	4.91349e-05
cofactor transport	synaptonemal complex	4.91349e-05
inner mitochondrial membrane organization and biogenesis	synaptonemal complex	4.91349e-05
synaptonemal complex	amino acid catabolic process via Ehrlich pathway	4.91349e-05
pre-replicative complex	loop DNA binding	4.96323e-05
positive regulation of translation	peptide or protein amino-terminal blocking	4.96323e-05
pre-replicative complex	DNA topoisomerase activity	4.96323e-05
leucine biosynthetic process	SCF ubiquitin ligase complex	4.96323e-05
ATP biosynthetic process	Mpp10 complex	4.96323e-05
TORC2 complex	holo TFIIH complex	4.96323e-05
N-terminal protein amino acid acetylation	histone exchange	4.97737e-05
positive regulation of transcription by galactose	mitochondrial genome maintenance	5.05434e-05
DNA secondary structure binding	L-amino acid transmembrane transporter activity	5.22468e-05
cytoplasmic mRNA processing body assembly	calcium-mediated signaling	5.40535e-05
HOPS complex	rRNA primary transcript binding	5.40535e-05
protein secretion	rRNA primary transcript binding	5.40535e-05
positive regulation of cell cycle	proteasome core complex, alpha-subunit complex	5.40535e-05
negative regulation of transcription by carbon catabolites	rRNA primary transcript binding	5.40535e-05
cytochrome complex assembly	rRNA primary transcript binding	5.40535e-05
positive regulation of cell cycle	signal peptide processing	5.40535e-05
rRNA primary transcript binding	'de novo' pyrimidine base biosynthetic process	5.40535e-05
regulation of transcription by glucose	rRNA primary transcript binding	5.40535e-05
fungal-type vacuole lumen	rRNA primary transcript binding	5.40535e-05
positive regulation of cell cycle	snRNA processing	5.40535e-05
response to hydrogen peroxide	rRNA primary transcript binding	5.40535e-05
positive regulation of cell cycle	negative regulation of transcription by carbon catabolites	5.40535e-05
positive regulation of cell cycle	mRNA splice site selection	5.40535e-05
positive regulation of cell cycle	transcription export complex	5.40535e-05
positive regulation of cell cycle	snoRNA 3'-end processing	5.40535e-05
positive regulation of cell cycle	regulation of transcription by glucose	5.40535e-05
oxysterol binding	rRNA primary transcript binding	5.40535e-05
diphosphotransferase activity	glycosphingolipid biosynthetic process	5.40535e-05
positive regulation of cell cycle	oxysterol binding	5.40535e-05
positive regulation of cell cycle	cytochrome complex assembly	5.40535e-05
rRNA primary transcript binding	mRNA splice site selection	5.40535e-05
positive regulation of cell cycle	disaccharide biosynthetic process	5.40535e-05
rRNA primary transcript binding	prefoldin complex	5.40535e-05
thiamin pyrophosphate binding	rRNA primary transcript binding	5.40535e-05
positive regulation of cell cycle	calcium-mediated signaling	5.40535e-05
diaminohydroxyphosphoribosylaminopyrimidine deaminase activity	voltage-gated ion channel activity	5.59517e-05
dihydrolipoyllysine-residue acetyltransferase activity	single-stranded DNA specific endodeoxyribonuclease activity	5.59517e-05
fungal-type vacuole lumen	protein maturation via proteolysis	5.59517e-05
activation of adenylate cyclase activity	SRP-dependent cotranslational protein targeting to membrane, signal sequence recognition	5.59517e-05
activation of adenylate cyclase activity	glucose catabolic process to ethanol	5.59517e-05
regulation of lipid transport	calcium-mediated signaling	5.59517e-05
cysteine desulfurase activity	glucose catabolic process to ethanol	5.59517e-05
strand invasion	calcium-mediated signaling	5.59517e-05
activation of adenylate cyclase activity	phospholipid translocation	5.59517e-05
activation of adenylate cyclase activity	septin complex	5.59517e-05
5-methyltetrahydropteroyltri-L-glutamate-dependent methyltransferase activity	calcium-mediated signaling	5.59517e-05
fungal-type vacuole lumen	methylglyoxal reductase (NADH-dependent) activity	5.59517e-05
transcription export complex	negative regulation of lipid metabolic process	5.59517e-05
positive regulation of mitotic cell cycle	snoRNA 3'-end processing	5.59517e-05
septin complex	dihydrolipoyllysine-residue acetyltransferase activity	5.59517e-05
Ctf18 RFC-like complex	dihydrolipoyllysine-residue acetyltransferase activity	5.59517e-05
activation of adenylate cyclase activity	cytochrome complex assembly	5.59517e-05
glucose catabolic process to ethanol	CDP-diacylglycerol-glycerol-3-phosphate 3-phosphatidyltransferase activity	5.59517e-05
activation of adenylate cyclase activity	single-stranded DNA specific endodeoxyribonuclease activity	5.59517e-05
glucose catabolic process to ethanol	3-isopropylmalate dehydrogenase activity	5.59517e-05
glucose catabolic process to ethanol	phosphoglycerate kinase activity	5.59517e-05
thiamin pyrophosphate binding	dihydrolipoyllysine-residue acetyltransferase activity	5.59517e-05
diaminohydroxyphosphoribosylaminopyrimidine deaminase activity	snoRNA 3'-end processing	5.59517e-05
glucose catabolic process to ethanol	dihydrolipoyllysine-residue acetyltransferase activity	5.59517e-05
glucose catabolic process to ethanol	pantothenate transport	5.59517e-05
glucose catabolic process to ethanol	base-excision repair, gap-filling	5.59517e-05
glucose catabolic process to ethanol	acetate transmembrane transporter activity	5.59517e-05
SRP-dependent cotranslational protein targeting to membrane, signal sequence recognition	dihydrolipoyllysine-residue acetyltransferase activity	5.59517e-05
activation of adenylate cyclase activity	snRNA processing	5.59517e-05
farnesyl diphosphate biosynthetic process, mevalonate pathway	calcium-mediated signaling	5.59517e-05
dihydrolipoyllysine-residue acetyltransferase activity	cytochrome complex assembly	5.59517e-05
activation of adenylate cyclase activity	Ctf18 RFC-like complex	5.59517e-05
vesicle targeting, to, from or within Golgi	calcium-mediated signaling	5.59517e-05
dihydrolipoyllysine-residue acetyltransferase activity	snRNA processing	5.59517e-05
activation of adenylate cyclase activity	thiamin pyrophosphate binding	5.59517e-05
glucose catabolic process to ethanol	lysine transport	5.59517e-05
N-terminal protein amino acid acetylation	hydrolase activity, acting on carbon-nitrogen (but not peptide) bonds, in cyclic amidines	5.61328e-05
protein acetyltransferase complex	ATP biosynthetic process	6.2598e-05
ATP biosynthetic process	neutral amino acid transmembrane transporter activity	6.2598e-05
meiotic mismatch repair	mitochondrial genome maintenance	6.29869e-05
N-terminal protein amino acid acetylation	mitochondrial genome maintenance	6.29869e-05
regulation of fatty acid metabolic process	mitochondrial genome maintenance	6.35551e-05
DNA secondary structure binding	D-ribose metabolic process	6.35551e-05
D-ribose metabolic process	amino acid catabolic process via Ehrlich pathway	6.35551e-05
positive regulation of hydrolase activity	metallo-sulfur cluster assembly	6.41104e-05
hydrolase activity, acting on carbon-nitrogen (but not peptide) bonds, in cyclic amidines	L-isoleucine transmembrane transporter activity	6.41104e-05
cis-Golgi network	G2/M-specific transcription in mitotic cell cycle	6.41104e-05
N-terminal peptidyl-methionine acetylation	mitochondrial genome maintenance	6.41366e-05
ribonuclease MRP activity	rRNA primary transcript binding	6.61328e-05
mitochondrial inner membrane presequence translocase complex	rRNA primary transcript binding	6.61328e-05
positive regulation of cell cycle	cysteine biosynthetic process	6.61328e-05
positive regulation of cell cycle	negative regulation of translation	6.61328e-05
inner mitochondrial membrane organization and biogenesis	G2/M-specific transcription in mitotic cell cycle	6.61328e-05
synaptonemal complex	aldehyde reductase activity	6.61328e-05
positive regulation of cell cycle	intrinsic to peroxisomal membrane	6.61328e-05
synaptonemal complex	osmosensory signaling pathway via Sho1 osmosensor	6.61328e-05
synaptonemal complex	5-phosphoribose 1-diphosphate biosynthetic process	6.61328e-05
phosphotransferase activity, for other substituted phosphate groups	loop DNA binding	6.6166e-05
leucine metabolic process	glucose catabolic process to ethanol	6.6166e-05
budding cell isotropic bud growth	diphosphotransferase activity	6.6166e-05
vacuolar amino acid transport	pyrimidine nucleotide biosynthetic process	6.6166e-05
Ctf18 RFC-like complex	response to cadmium ion	6.6166e-05
ATP metabolic process	barrier septum formation	6.6489e-05
cytoplasmic microtubule	glucose catabolic process to ethanol	6.6489e-05
budding cell apical bud growth	meiotic mismatch repair	6.85551e-05
protein acetyltransferase complex	amino acid catabolic process via Ehrlich pathway	6.96566e-05
leucine metabolic process	DNA secondary structure binding	6.96566e-05
fatty-acid synthase activity	protein maturation	7.0532e-05
negative regulation of lipid metabolic process	serine-type peptidase activity	7.0532e-05
meiotic mismatch repair	arginine transport	7.0532e-05
cellular response to glucose starvation	rRNA primary transcript binding	7.0532e-05
MCM complex	rRNA primary transcript binding	7.0532e-05
positive regulation of mitotic cell cycle	telomeric DNA binding	7.0532e-05
rRNA primary transcript binding	alpha-1,6-mannosyltransferase complex	7.0532e-05
pantothenate metabolic process	protein maturation	7.0532e-05
fatty-acid synthase activity	DNA topoisomerase (ATP-hydrolyzing) activity	7.0532e-05
COPII vesicle coat	ethanol biosynthetic process	7.0532e-05
positive regulation of cell cycle	membrane raft	7.0532e-05
protein serine/threonine kinase inhibitor activity	rRNA primary transcript binding	7.0532e-05
regulation of cyclase activity	meiotic mismatch repair	7.0532e-05
origin recognition complex	rRNA primary transcript binding	7.0532e-05
diaminohydroxyphosphoribosylaminopyrimidine deaminase activity	serine-type peptidase activity	7.0532e-05
rRNA primary transcript binding	C-acyltransferase activity	7.0532e-05
positive regulation of cell cycle	origin recognition complex	7.0532e-05
rRNA primary transcript binding	negative regulation of transcription by pheromones	7.0532e-05
rRNA primary transcript binding	solute:cation antiporter activity	7.0532e-05
diaminohydroxyphosphoribosylaminopyrimidine deaminase activity	telomeric DNA binding	7.0532e-05
negative regulation of transcription from RNA polymerase II promoter by carbon catabolites	rRNA primary transcript binding	7.0532e-05
D-ribose metabolic process	rRNA primary transcript binding	7.0532e-05
ethanol biosynthetic process	pantothenate metabolic process	7.0532e-05
positive regulation of cell cycle	NAD-independent histone deacetylase activity	7.0532e-05
ethanol biosynthetic process	trans-Golgi network transport vesicle membrane	7.0532e-05
positive regulation of cell cycle	cellular response to glucose starvation	7.0532e-05
asparaginyl-tRNA aminoacylation	meiotic mismatch repair	7.0532e-05
nucleoside diphosphate metabolic process	rRNA primary transcript binding	7.0532e-05
positive regulation of cell cycle	protein neddylation	7.0532e-05
regulation of cyclase activity	cyclin-dependent protein kinase activity	7.0532e-05
meiotic mismatch repair	actin lateral binding	7.0532e-05
regulation of cellular catabolic process	protein maturation	7.0532e-05
lysyl-tRNA aminoacylation	oxidoreductase activity, acting on sulfur group of donors, NAD or NADP as acceptor	7.0532e-05
positive regulation of cell cycle	nucleoside diphosphate metabolic process	7.0532e-05
oxidoreductase activity, acting on sulfur group of donors, NAD or NADP as acceptor	regulation of cyclase activity	7.0532e-05
inositol lipid-mediated signaling	rRNA primary transcript binding	7.0532e-05
positive regulation of cell cycle	transcription factor TFIIIC complex	7.0532e-05
N-terminal protein amino acid acetylation	actin lateral binding	7.0532e-05
deadenylation-dependent decapping of nuclear-transcribed mRNA	regulation of cyclase activity	7.0532e-05
negative regulation of cytoskeleton organization and biogenesis	protein maturation	7.0532e-05
positive regulation of GTPase activity	fatty-acid synthase activity	7.0532e-05
positive regulation of cell cycle	negative regulation of transcription from RNA polymerase II promoter by carbon catabolites	7.0532e-05
regulation of cellular catabolic process	ethanol biosynthetic process	7.0532e-05
positive regulation of GTPase activity	positive regulation of cellular biosynthetic process	7.0532e-05
meiotic mismatch repair	ethanol biosynthetic process	7.0532e-05
fatty-acid synthase activity	regulation of cyclase activity	7.0532e-05
kinesin complex	rRNA primary transcript binding	7.0532e-05
positive regulation of GTPase activity	progressive alteration of chromatin during replicative cell aging	7.0532e-05
tubulin complex assembly	rRNA primary transcript binding	7.0532e-05
7S RNA binding	rRNA primary transcript binding	7.0532e-05
endoplasmic reticulum organization and biogenesis	rRNA primary transcript binding	7.0532e-05
positive regulation of DNA metabolic process	rRNA primary transcript binding	7.0532e-05
positive regulation of mitotic cell cycle	nucleobase, nucleoside and nucleotide biosynthetic process	7.0532e-05
D-ribose metabolic process	calcium-mediated signaling	7.13805e-05
phosphotransferase activity, for other substituted phosphate groups	cytokinesis, contractile ring formation	7.13805e-05
phosphotransferase activity, for other substituted phosphate groups	positive regulation of hydrolase activity	7.13805e-05
ATP metabolic process	NatB complex	7.13805e-05
phosphotransferase activity, for other substituted phosphate groups	G2/M-specific transcription in mitotic cell cycle	7.13805e-05
phosphotransferase activity, for other substituted phosphate groups	L-isoleucine transmembrane transporter activity	7.13805e-05
glucose catabolic process to ethanol	DNA insertion or deletion binding	7.13805e-05
telomeric DNA binding	pyruvate dehydrogenase complex	7.56099e-05
meiotic mismatch repair	neutral amino acid transmembrane transporter activity	7.56099e-05
positive regulation of translation	telomeric DNA binding	7.56099e-05
[truncated: 16,402 more rows]

## Sheet: Between Complexes
Synaptonemal complex	RNA polymerase II	7.56753e-05
ADH1,PRC1	Pre-replication complex	9.09188e-05
MKT1,RRL13A,V1D24	F0/F1 ATP synthase	9.09188e-05
F0/F1 ATP synthase	Synaptonemal complex	0.000100196
Gln1,Mcm2,Mks1,Tsc10	Actin-associated proteins	0.00013986
Membrane actin-binding	Actin-associated proteins	0.00013986
Cbf1/Met4/Met28 complex	RNA polymerase II	0.00013986
Actin-associated proteins	Synaptonemal complex	0.000173744
ADH1,PRC1	Actin-associated proteins	0.000214504
MKT1,RRL13A,V1D24	Actin-associated proteins	0.000214504
20S proteasome	Synaptonemal complex	0.000662171
Small nuclear ribonucleoprotein complex	Synaptonemal complex	0.000662171
BOI2,CDC24	Synaptonemal complex	0.000662171
Mannan Polymerase II	Tim9-Tim10 complex	0.000662171
Actin-associated proteins	Cbf1/Met4/Met28 complex	0.000662171
Small nuclear ribonucleoprotein complex	MKT1,RRL13A,V1D24	0.000748098
BOI2,CDC24	Pre-replication complex	0.000943537
ADH1,PRC1	60S ribosomal biogenisis	0.00102206
MKT1,RRL13A,V1D24	RNA polymerase II mediator complex	0.00124204
Small nuclear ribonucleoprotein complex	ADH1,PRC1	0.00224536
ADH1,PRC1	20S proteasome	0.00224536
Vps27/Hse1 complex	holo TFIIH complex	0.00224536
Oxidant-induced cell-cycle arrest	F0/F1 ATP synthase	0.00240745
INO80 complex	Synaptonemal complex	0.00240745
Actin-associated motorproteins	Synaptonemal complex	0.00240745
18s rRNA biogenesis	Synaptonemal complex	0.00243763
Membrane actin-binding	F0/F1 ATP synthase	0.00247531
Bud neck kinase	Actin-associated proteins	0.00247531
FUN19,KAP123,YPR174C	Synaptonemal complex	0.00250221
MKT1,RRL13A,V1D24	Mitochondrial RNA splicing	0.0029027
MKT1,RRL13A,V1D24	60S ribosomal biogenisis	0.0029027
Tim9-Tim10 complex	Pre-replication complex	0.00353797
Membrane actin-binding	RNA polymerase II mediator complex	0.00353797
Pre-replication complex	Synaptonemal complex	0.00358981
DNA polymerase alpha (I) - primase complex	RNA polymerase II	0.00358981
Gln1,Mcm2,Mks1,Tsc10	66S pre-ribosomal particles	0.00402022
ADH1,PRC1	Mitochondrial RNA splicing	0.00435584
Gln1,Mcm2,Mks1,Tsc10	RNA polymerase II mediator complex	0.00435584
PRP19 splicing factors	ADH1,PRC1	0.00435584
BOI2,CDC24	Mitochondrial RNA splicing	0.00435584
MKT1,RRL13A,V1D24	Pre-replication complex	0.00435584
RNA polymerase II mediator complex	Oxidant-induced cell-cycle arrest	0.00435584
60S ribosomal biogenisis	F0/F1 ATP synthase	0.00435584
TRAPP complex	Tim9-Tim10 complex	0.00435584
RNA polymerase II mediator complex	Synaptonemal complex	0.00510385
Gln1,Mcm2,Mks1,Tsc10	F0/F1 ATP synthase	0.00543949
Tim9-Tim10 complex	Synaptonemal complex	0.00543949
Mitochondrial RNA splicing	Synaptonemal complex	0.00543949
MKT1,RRL13A,V1D24	RNA polymerase II	0.00548175
Cdc48p-Npl4p-Ufd1p AAA ATPase complex	Synaptonemal complex	0.00548175
MKT1,RRL13A,V1D24	Septin filaments	0.00587901
Membrane actin-binding	66S pre-ribosomal particles	0.00587901
Rvs161/Rvs167 complex	20S proteasome	0.00614682
Small nuclear ribonucleoprotein complex	RTG complex	0.00614682
PRP19 splicing factors	Synaptonemal complex	0.00614682
ADH1,PRC1	F0/F1 ATP synthase	0.00614682
Small nuclear ribonucleoprotein complex	Cbf1/Met4/Met28 complex	0.00620391
Small nuclear ribonucleoprotein complex	Membrane actin-binding	0.00620391
MKT1,RRL13A,V1D24	20S proteasome	0.00620391
Bud neck kinase	eIF3	0.00782093
19/22S regulator	MKT1,RRL13A,V1D24	0.00822146
Complex 289	Mitochondrial RNA splicing	0.00822146
Mitochondrial RNA splicing	Cbf1/Met4/Met28 complex	0.00822146
RNA polymerase II mediator complex	Cbf1/Met4/Met28 complex	0.00822146
ADH1,PRC1	Dam1 protein complex	0.00822146
ADH1,PRC1	Anaphase promoting complex (APC)	0.00822146
Actin-associated proteins	DNA polymerase alpha (I) - primase complex	0.00879797
MKT1,RRL13A,V1D24	holo TFIIH complex	0.00987576
Far complex	pre mRNA3'-end processing factor CFII + 440.10.30	0.0100346
Oxidant-induced cell-cycle arrest	Pre-replication complex	0.0100346
Class C Vps protein complex	Tim9-Tim10 complex	0.0100346
Nem1p-Spo7p complex	Pre-replication complex	0.0104432
Membrane actin-binding	Pre-replication complex	0.0117977
Oxidant-induced cell-cycle arrest	Mitochondrial RNA splicing	0.0117977
DNA polymerase alpha (I) - primase complex	Mitochondrial RNA splicing	0.0117977
Complex 289	Synaptonemal complex	0.0121397
Oxidant-induced cell-cycle arrest	Exocyst complex	0.0131485
60S ribosomal biogenisis	Synaptonemal complex	0.0135119
18s rRNA biogenesis	MKT1,RRL13A,V1D24	0.0135119
MKT1,RRL13A,V1D24	tRNA splicing	0.0135119
INO80 complex	F0/F1 ATP synthase	0.0146231
CHD1,SSA4	Mitochondrial RNA splicing	0.0157358
Bud neck kinase	Mitochondrial RNA splicing	0.0157358
Membrane actin-binding	RNA polymerase II	0.017152
Set3 histone deacetylase protein complex	ADH1,PRC1	0.017152
Actin-associated motorproteins 2 complex	Synaptonemal complex	0.017502
ADH1,PRC1	SWI/SNF transcription activator complex	0.017502
H+-ATPase	Synaptonemal complex	0.017502
Far complex	Actin-associated proteins	0.017502
ADH1,PRC1	TRAPP complex	0.017502
Complex 399	v-SNAREs	0.0184048
ADH1,PRC1	v-SNAREs	0.0184048
Ubiquinol-cytochrome c reductase complex	Synaptonemal complex	0.0185168
F0/F1 ATP synthase	Cbf1/Met4/Met28 complex	0.0185168
RNase P + 440.12.20	Synaptonemal complex	0.0185168
MKT1,RRL13A,V1D24	Sec61 complex	0.0203475
Lsm2-Lsm8 complex	Synaptonemal complex	0.0203475
Cyclin-dependent protein kinase complex	Synaptonemal complex	0.0203475
CHD1,SSA4	F0/F1 ATP synthase	0.0203616
PRP19 splicing factors	MKT1,RRL13A,V1D24	0.0203616
Small nuclear ribonucleoprotein complex	Pyruvate dehydrogenase	0.0203616
Bud neck kinase	20S proteasome	0.0203616
66S pre-ribosomal particles	Synaptonemal complex	0.0203616
Cyclin-dependent protein kinase complex	Exosome complex	0.0203616
Small nuclear ribonucleoprotein complex	Tim9-Tim10 complex	0.0203616
BOI2,CDC24	F0/F1 ATP synthase	0.0203616
MKT1,RRL13A,V1D24	66S pre-ribosomal particles	0.0227801
Oxidant-induced cell-cycle arrest	RNA polymerase II	0.0227801
INO80 complex	MKT1,RRL13A,V1D24	0.0227801
Membrane actin-binding	Exosome complex	0.0227801
Gln1,Mcm2,Mks1,Tsc10	RNA polymerase II	0.0227801
Bud neck kinase	RNA polymerase II	0.0255913
Oxidant-induced cell-cycle arrest	holo TFIIH complex	0.0255913
ADH1,PRC1	RNA polymerase II	0.0255913
Membrane actin-binding	Mitochondrial RNA splicing	0.0255913
Mitochondrial RNA splicing	Sec61 complex	0.0255913
Rubiquitin -activating complex	Vps27/Hse1 complex	0.0294277
FUN19,KAP123,YPR174C	Pre-replication complex	0.0304912
Small nuclear ribonucleoprotein complex	Oxidant-induced cell-cycle arrest	0.0304912
Bud neck kinase	tRNA splicing	0.0304912
DNA polymerase alpha (I) - primase complex	F0/F1 ATP synthase	0.0304912
Pre-replication complex	Cbf1/Met4/Met28 complex	0.0304912
Small nuclear ribonucleoprotein complex	DNA polymerase alpha (I) - primase complex	0.0304912
Gln1,Mcm2,Mks1,Tsc10	20S proteasome	0.0304912
CHD1,SSA4	tRNA splicing	0.0304912
18s rRNA biogenesis	Tim9-Tim10 complex	0.0304912
Gln1,Mcm2,Mks1,Tsc10	60S ribosomal biogenisis	0.0304912
Pyruvate dehydrogenase	Mitochondrial RNA splicing	0.0304912
Oxidant-induced cell-cycle arrest	20S proteasome	0.0304912
Cyclin-dependent protein kinase complex	Mitochondrial RNA splicing	0.0304912
Gln1,Mcm2,Mks1,Tsc10	Small nuclear ribonucleoprotein complex	0.0304912
19/22S regulator	Pyruvate dehydrogenase	0.0304912
Gln1,Mcm2,Mks1,Tsc10	Mitochondrial RNA splicing	0.0304912
Rvs161/Rvs167 complex	tRNA splicing	0.0304912
Complex 399	tRNA splicing	0.0304912
Vps27/Hse1 complex	Pre-replication complex	0.0311924
Bud neck kinase	Pre-replication complex	0.0311924
CHD1,SSA4	Synaptonemal complex	0.0312095
Synaptonemal complex	Anthranilate synthase	0.0312095
Complex 399	Synaptonemal complex	0.0312095
Membrane actin-binding	holo TFIIH complex	0.0312095
Rvs161/Rvs167 complex	Synaptonemal complex	0.0312095
Protein phosphatase 2A complex	ADH1,PRC1	0.0312095
ADH1,PRC1	Cyclin-dependent protein kinase complex	0.0312095
Complex 283	Synaptonemal complex	0.0312095
ADH1,PRC1	holo TFIIH complex	0.0312859
ADH1,PRC1	Ubiquinol-cytochrome c reductase complex	0.0312859
Tim9-Tim10 complex	holo TFIIH complex	0.0312859
ADH1,PRC1	RNase P + 440.12.20	0.0312859
Dam1 protein complex	Tim9-Tim10 complex	0.0312859
Dam1 protein complex	Nem1p-Spo7p complex	0.0312859
Far complex	holo TFIIH complex	0.0312859
MKT1,RRL13A,V1D24	ADA complex	0.0312859
Set3 histone deacetylase protein complex	MKT1,RRL13A,V1D24	0.0312859
Nem1p-Spo7p complex	holo TFIIH complex	0.0312859
INO80 complex	Bud neck kinase	0.0318628
Cyclin-dependent protein kinase complex	tRNA splicing	0.0318628
ADH1,PRC1	Septin filaments	0.0318628
Vps27/Hse1 complex	Exocyst complex	0.0318628
ADH1,PRC1	Exocyst complex	0.0318628
Pyruvate dehydrogenase	tRNA splicing	0.0318628
tRNA splicing	Synaptonemal complex	0.0318628
Tim9-Tim10 complex	eIF3	0.0318628
Exocyst complex	Tim9-Tim10 complex	0.0318628
Rvs161/Rvs167 complex	eIF3	0.0318628
BOI2,CDC24	Exocyst complex	0.0318628
CHD1,SSA4	eIF3	0.0318628
Oxidant-induced cell-cycle arrest	Actin-associated proteins	0.0319205
F0/F1 ATP synthase	DNA recombinase mediator complex	0.0334467
18s rRNA biogenesis	Cbf1/Met4/Met28 complex	0.0336956
Membrane actin-binding	tRNA splicing	0.0336956
18s rRNA biogenesis	Oxidant-induced cell-cycle arrest	0.0336956
tRNA splicing	Cbf1/Met4/Met28 complex	0.0336956
Membrane actin-binding	COPII	0.0336956
Gln1,Mcm2,Mks1,Tsc10	18s rRNA biogenesis	0.0336956
Complex 289	tRNA splicing	0.0336956
Gln1,Mcm2,Mks1,Tsc10	tRNA splicing	0.0336956
Oxidant-induced cell-cycle arrest	Septin filaments	0.0345911
Actin-associated proteins	Tim9-Tim10 complex	0.0352798
Pyruvate dehydrogenase	F0/F1 ATP synthase	0.0377337
60S ribosomal biogenisis	Mitochondrial RNA splicing	0.038234
RNA polymerase III complex	Synaptonemal complex	0.041029
20S proteasome	Cbf1/Met4/Met28 complex	0.041029
F0/F1 ATP synthase	Sec61 complex	0.041029
Gln1,Mcm2,Mks1,Tsc10	Pre-replication complex	0.041029
Membrane actin-binding	20S proteasome	0.041029
FUN19,KAP123,YPR174C	F0/F1 ATP synthase	0.041029
Rvs161/Rvs167 complex	Actin-associated proteins	0.044917
MKT1,RRL13A,V1D24	v-SNAREs	0.044917
Vps27/Hse1 complex	Mitochondrial RNA splicing	0.044917
Rvs161/Rvs167 complex	Mitochondrial RNA splicing	0.044917
Mitochondrial RNA splicing	Anthranilate synthase	0.044917
MKT1,RRL13A,V1D24	Kinesin-related motorproteins	0.044917
MKT1,RRL13A,V1D24	STE5-MAPK complex	0.0456207
Complex 434	Synaptonemal complex	0.0456207
MKT1,RRL13A,V1D24	HAP subcomplex of elongator complex	0.0456207
Pheromone response pathway	Synaptonemal complex	0.0456207
Lsm2-Lsm8 complex	MKT1,RRL13A,V1D24	0.0456207
Complex 200	Synaptonemal complex	0.0456207
MKT1,RRL13A,V1D24	Pyruvate dehydrogenase	0.0456207
MKT1,RRL13A,V1D24	Replication factor C complex	0.0456207

## Sheet: Within Terms
L-amino acid transmembrane transporter activity	0.000264199
telomeric DNA binding	0.000387954
budding cell apical bud growth	0.000710548
calcium-mediated signaling	0.00174494
peptide or protein amino-terminal blocking	0.00251771
DNA topological change	0.00389109
vacuolar amino acid transport	0.00528885
N-terminal protein amino acid acetylation	0.00848419
leucine metabolic process	0.0125931
protein acetyltransferase complex	0.0125931
neutral amino acid transmembrane transporter activity	0.0125931
ATP biosynthetic process	0.019155
