# Supplementary material for: Genome-Wide Association Data Reveal a Global Map of Genetic Interactions among Protein Complexes
Source: PLoS Genet. 2009 Dec 24;5(12):e1000782. doi: 10.1371/journal.pgen.1000782 (PMC2788232; doi:10.1371/journal.pgen.1000782)
Supplement: Table S4 — Significant pathways identified by the pooled synthetic network. (A) List of significant complex-complex interactions identified. (B) List of significant term-term interactions identified. (C) List of complexes enriched for synthetic interactions. (D) List of functional terms enriched for synthetic interactions. (0.17 MB XLS) [file pgen.1000782.s009.xls]

## Sheet: Info
Table S4
Significant pathways identified by the pooled synthetic network
a. Between functional terms
b. Between physical complexes
c. Within functional terms
d. Within physical complexes
Columns (a,b)
A	Annotation 1
B	Annotation 2
C	Q value
Columns (c,d)
A	Annotation
B	Q value

## Sheet: Between Terms
Set3 histone deacetylase protein complex	Gim complex	2.7976e-17
Gim complex	Ctf3 complex	1.10057e-14
Dynactin complex	Gim complex	1.10057e-14
Dynein-complex motorproteins	Gim complex	1.10057e-14
Lsm2-Lsm8 complex	DNA recombinase mediator complex	1.34298e-11
RNA polymerase II mediator complex	Gim complex	5.18692e-11
Lsm2-Lsm8 complex	RNA polymerase II mediator complex	1.28528e-10
Rvs161/Rvs167 complex	Gim complex	2.83261e-09
Gim complex	Ctf19 complex	2.83261e-09
Gim complex	Chl4 protein complex	2.83261e-09
TFIIK (CTD kinase)	DNA recombinase mediator complex	4.57179e-09
HAP subcomplex of elongator complex	Gim complex	6.15707e-09
Lsm2-Lsm8 complex	Mre11/Rad50/Xrs2 complex	2.73851e-08
Mre11/Rad50/Xrs2 complex	Chromatin assembly complex (CAC)	2.73851e-08
TFIIK (CTD kinase)	Mre11/Rad50/Xrs2 complex	2.73851e-08
RNA polymerase II mediator complex	SWI/SNF transcription activator complex	4.3323e-08
COMPASS, histone H3 methyltransferase protein complex	Gim complex	8.07684e-08
Set3 histone deacetylase protein complex	HDB complex	9.36212e-08
Kinesin-related motorproteins	Gim complex	1.88629e-07
Gim complex	ER protein-translocation subcomplex	1.88629e-07
DNA polymerase zeta	DNA recombinase mediator complex	1.88629e-07
Actin-associated proteins	Gim complex	1.94542e-07
COMPASS, histone H3 methyltransferase protein complex	RNA polymerase II mediator complex	2.40944e-07
Srb10 complex	DOA4,RPN4,YTA7	2.48154e-07
Set3 histone deacetylase protein complex	Ric1/Rgp1 complex	7.64475e-07
RNA polymerase II mediator complex	Srb10 complex	7.64475e-07
Bre5/Ubp3 complex	RNA polymerase II mediator complex	1.67285e-06
Gim complex	DOA4,RPN4,YTA7	2.19884e-06
HAP subcomplex of elongator complex	HDB complex	2.57164e-06
RNA polymerase II mediator complex	GCR complex	7.61819e-06
Protein N-acetyltransferase	DNA recombinase mediator complex	7.61819e-06
Mannan Polymerase II	Gim complex	9.32818e-06
Complex 26	RNA polymerase II mediator complex	1.05628e-05
HAP subcomplex of elongator complex	eEF1	1.05628e-05
Srb10 complex	SWI/SNF transcription activator complex	1.70633e-05
Lsm2-Lsm8 complex	Srb10 complex	1.80265e-05
Nonsense-mediated mRNA decay pathway complex	eIF4A	3.05155e-05
Protein N-acetyltransferase	Mre11/Rad50/Xrs2 complex	3.05155e-05
RNA polymerase II mediator complex	DOA4,RPN4,YTA7	3.05155e-05
HDB complex	Protein N-acetyltransferase	3.05155e-05
HDB complex	20S proteasome	3.05155e-05
19/22S regulator	Gim complex	6.23681e-05
Replication factor A complex	DNA recombinase mediator complex	6.23681e-05
Replication factor C complex	DNA recombinase mediator complex	6.23681e-05
Kinesin-related motorproteins	Ctf3 complex	6.67485e-05
Gim complex	20S proteasome	0.000171926
COMPASS, histone H3 methyltransferase protein complex	Ric1/Rgp1 complex	0.000171926
Mannan Polymerase II	Rvs161/Rvs167 complex	0.000171926
Bre5/Ubp3 complex	Gim complex	0.000171926
Gim complex	Protein N-acetyltransferase	0.000171926
Complex 318	DNA recombinase mediator complex	0.000342037
Tubulins	Gim complex	0.000342037
DNA polymerase alpha (I) - primase complex	DNA recombinase mediator complex	0.000342037
Kinesin-related motorproteins	Dynactin complex	0.000409554
Kinesin-related motorproteins	Dynein-complex motorproteins	0.000409554
HAP subcomplex of elongator complex	RNA polymerase II mediator complex	0.000432435
COMPASS, histone H3 methyltransferase protein complex	Mre11/Rad50/Xrs2 complex	0.000432435
Actin capping complex	Rvs161/Rvs167 complex	0.000508409
HAP subcomplex of elongator complex	TFIIF	0.000508409
RNA polymerase II mediator complex	ER protein-translocation subcomplex	0.000508409
Class C Vps protein complex	Protein N-acetyltransferase	0.000508409
19/22S regulator	COMPASS, histone H3 methyltransferase protein complex	0.000542569
Srb10 complex	Gim complex	0.000542569
Mannan Polymerase II	Actin-associated proteins	0.000547906
INO80 complex	HDB complex	0.00126284
Rvs161/Rvs167 complex	HDB complex	0.00144383
Mannan Polymerase II	Bre5/Ubp3 complex	0.00144383
Lsm2-Lsm8 complex	Protein N-acetyltransferase	0.00144383
Set3 histone deacetylase protein complex	DNA polymerase alpha (I) - primase complex	0.00144383
Nonsense-mediated mRNA decay pathway complex	Nop56p/Nop1p complex	0.00144383
Lsm2-Lsm8 complex	Complex 324	0.00144383
Lsm2-Lsm8 complex	Kinesin-related motorproteins	0.00192726
FUN19,KAP123,YPR174C	HAP subcomplex of elongator complex	0.00264079
Kinesin-related motorproteins	Ctf19 complex	0.00264079
Complex 213	Gim complex	0.00264079
COMPASS, histone H3 methyltransferase protein complex	Protein N-acetyltransferase	0.00264079
Kinesin-related motorproteins	Chl4 protein complex	0.00264079
Gcn1/Gcn2/Gcn20 complex	RNase P + 440.12.20	0.00264079
CHD1,SSA4	Srb10 complex	0.00308945
Bre5/Ubp3 complex	DOA4,RPN4,YTA7	0.00308945
Complex 64	HDB complex	0.00308945
Methionyl- and glutamyl-tRNA synthetases complex	HAP subcomplex of elongator complex	0.00308945
Rvs161/Rvs167 complex	Protein N-acetyltransferase	0.00308945
Small nuclear ribonucleoprotein complex	Protein N-acetyltransferase	0.00308945
Bre5/Ubp3 complex	Ric1/Rgp1 complex	0.00308945
RNA polymerase II mediator complex	DNA polymerase alpha (I) - primase complex	0.00384337
Nonsense-mediated mRNA decay pathway complex	RNase P + 440.12.20	0.00384337
SKI complex	Gim complex	0.00384337
Lsm2-Lsm8 complex	SWI/SNF transcription activator complex	0.00479213
INO80 complex	SWI/SNF transcription activator complex	0.00594121
Vps34 PtdIns 3 kinase complex II	Mre11/Rad50/Xrs2 complex	0.00882289
Complex 324	Srb10 complex	0.00924085
Set3 histone deacetylase protein complex	RNA polymerase II	0.0123896
Gcn1/Gcn2/Gcn20 complex	SWI/SNF transcription activator complex	0.0127887
HAP subcomplex of elongator complex	v-SNAREs	0.0127887
Complex 327	Gim complex	0.0127887
Complex 467	Srb10 complex	0.0127887
HDB complex	RNA polymerase II	0.0141776
SWI/SNF transcription activator complex	RNA polymerase II	0.0141776
HDB complex	Mre11/Rad50/Xrs2 complex	0.0180342
Lsm2-Lsm8 complex	HAP subcomplex of elongator complex	0.0204932
Protein N-acetyltransferase	SWI/SNF transcription activator complex	0.0226702
ISW1/IOC3 complex	Gim complex	0.0277611
Complex 401	Arp2p/Arp3p complex	0.0277611
Ric1/Rgp1 complex	Nonsense-mediated mRNA decay pathway complex	0.0277611
Ric1/Rgp1 complex	v-SNAREs	0.0277611
GCR complex	TFIIF	0.0277611
Lsm2-Lsm8 complex	Ric1/Rgp1 complex	0.0277611
Complex 147	Gim complex	0.0277611
Lsm2-Lsm8 complex	RNase P + 440.12.20	0.0277611
410.40.90	DNA recombinase mediator complex	0.0277611
Translational release factor complex	Gim complex	0.0277611
Lsm2-Lsm8 complex	Bre5/Ubp3 complex	0.0277611
Set3 histone deacetylase protein complex	v-SNAREs	0.0277611
Complex 151	SKI complex	0.0277611
DOA4,RPN4,YTA7	Replication factor A complex	0.0277611
Complex 431	Nonsense-mediated mRNA decay pathway complex	0.0277611
Gim complex	Vps35/Vps29/Vps26 complex	0.0277611
DOA4,RPN4,YTA7	TFIIK (CTD kinase)	0.0277611
Complex 151	Set3 histone deacetylase protein complex	0.0277611
RNA polymerase II mediator complex	v-SNAREs	0.0277611
Methionyl- and glutamyl-tRNA synthetases complex	COMPASS, histone H3 methyltransferase protein complex	0.0277611
Complex 434	Nonsense-mediated mRNA decay pathway complex	0.0277611
Complex 158	THO complex	0.0277611
Tubulins	Dynactin complex	0.0277611
BOI2,CDC24	Dynactin complex	0.0277611
CHD1,SSA4	RNA polymerase II mediator complex	0.0277611
INO80 complex	GCR complex	0.0277611
Translational release factor complex	Nonsense-mediated mRNA decay pathway complex	0.0277611
Complex 479	Gim complex	0.0277611
Bre5/Ubp3 complex	TFIIF	0.0277611
Complex 417	Gim complex	0.0277611
Protein N-acetyltransferase	TFIIK (CTD kinase)	0.0277611
Complex 318	Mre11/Rad50/Xrs2 complex	0.0277611
Set3 histone deacetylase protein complex	Ume6/Ime1 complex	0.0277611
Complex 324	Gim complex	0.0277611
Vps34 PtdIns 3 kinase complex II	DNA recombinase mediator complex	0.0277611
Mannan Polymerase II	RNA polymerase II mediator complex	0.0382485
Lsm2-Lsm8 complex	SKI complex	0.0414048
RNA polymerase II mediator complex	COPI	0.0414048
Complex 26	Set3 histone deacetylase protein complex	0.0414048
19/22S regulator	Mre11/Rad50/Xrs2 complex	0.0414048

## Sheet: Between Complexes
Rpd3L complex	histone exchange	8.75048e-80
microtubule-based movement	prefoldin complex	1.06477e-57
histone exchange	prefoldin complex	7.71254e-55
microtubule-based movement	tubulin complex assembly	6.75031e-53
prefoldin complex	nuclear migration, microtubule-mediated	1.53639e-48
tubulin complex assembly	nuclear migration, microtubule-mediated	2.32686e-44
cytoplasmic microtubule	prefoldin complex	4.61524e-42
tubulin complex assembly	histone exchange	3.92424e-40
cytoplasmic microtubule	tubulin complex assembly	1.48565e-39
histone exchange	histone ubiquitination	4.88289e-36
Rpd3S complex	histone exchange	4.88867e-36
Rpd3L complex	NAD-independent histone deacetylase activity	4.66191e-31
Rpd3L complex	Elongator holoenzyme complex	8.72534e-29
histone exchange	Cdc73/Paf1 complex	2.0071e-26
negative regulation of meiosis	Rpd3L complex	9.45321e-26
histone exchange	histone methyltransferase complex	1.01672e-25
Rpd3L complex	Cdc73/Paf1 complex	1.63024e-25
Rpd3L complex	histone ubiquitination	2.83263e-25
prefoldin complex	NAD-independent histone deacetylase activity	3.05288e-25
Rpd3L complex	NAD-dependent histone deacetylase activity	5.74587e-25
histone exchange	NAD-independent histone deacetylase activity	1.34835e-24
NAD-dependent histone deacetylase activity	prefoldin complex	2.87216e-22
tubulin complex assembly	mitotic anaphase B	3.97028e-22
tubulin complex assembly	anaphase	3.97028e-22
negative regulation of meiosis	histone exchange	1.09478e-21
tubulin complex assembly	NAD-independent histone deacetylase activity	4.17162e-21
histone exchange	NAD-dependent histone deacetylase activity	9.36397e-21
mitotic anaphase B	prefoldin complex	9.83819e-21
anaphase	prefoldin complex	9.83819e-21
Ctf18 RFC-like complex	double-strand break repair via break-induced replication	3.49091e-20
histone exchange	Ric1p-Rgp1p complex	1.24773e-18
CAF-1 complex	DNA replication-independent nucleosome assembly	1.24773e-18
tubulin complex assembly	NAD-dependent histone deacetylase activity	1.94477e-18
prefoldin complex	histone ubiquitination	2.62034e-18
Rpd3L complex	GET complex	2.62034e-18
histone exchange	GET complex	5.41585e-18
regulation of DNA replication initiation	histone exchange	1.34783e-17
histone exchange	DNA replication checkpoint	1.34783e-17
histone exchange	negative regulation of DNA replication initiation	1.34783e-17
Elongator holoenzyme complex	prefoldin complex	5.36139e-17
tubulin complex assembly	Elongator holoenzyme complex	8.84348e-17
regulation of DNA replication initiation	double-strand break repair via break-induced replication	3.12811e-16
DNA replication checkpoint	double-strand break repair via break-induced replication	3.12811e-16
negative regulation of DNA replication initiation	double-strand break repair via break-induced replication	3.12811e-16
dynactin complex	tubulin complex assembly	6.5685e-16
negative regulation of meiosis	prefoldin complex	1.01494e-15
double-strand break repair via break-induced replication	DNA topological change	1.63078e-15
negative regulation of DNA replication initiation	Ctf18 RFC-like complex	2.15736e-15
Ctf18 RFC-like complex	DNA replication checkpoint	2.15736e-15
regulation of DNA replication initiation	Ctf18 RFC-like complex	2.15736e-15
cytoplasmic microtubule	mitotic anaphase B	2.51014e-15
cytoplasmic microtubule	anaphase	2.51014e-15
histone exchange	RSC complex	3.7603e-15
replication fork protection	double-strand break repair via break-induced replication	1.40159e-14
tubulin complex assembly	histone ubiquitination	1.40159e-14
CAF-1 complex	HIR complex	1.77116e-14
GET complex	Elongator holoenzyme complex	1.77116e-14
dynactin complex	prefoldin complex	3.07473e-14
Ctf18 RFC-like complex	prefoldin complex	3.25373e-14
negative regulation of cytoskeleton organization and biogenesis	prefoldin complex	4.41592e-14
double-strand break repair via break-induced replication	carboxy-terminal domain protein kinase complex	5.55247e-14
kinesin complex	prefoldin complex	5.70722e-14
negative regulation of microtubule depolymerization	prefoldin complex	1.23422e-13
kinesin complex	tubulin complex assembly	1.24046e-13
negative regulation of meiosis	tubulin complex assembly	1.87372e-13
gene silencing by RNA	histone exchange	1.8779e-13
microtubule-based movement	mitotic cell cycle spindle orientation checkpoint	7.63034e-13
negative regulation of DNA replication initiation	single-stranded telomeric DNA binding	9.86209e-13
G-quadruplex DNA binding	negative regulation of DNA replication initiation	9.86209e-13
G-quadruplex DNA binding	regulation of DNA replication initiation	9.86209e-13
regulation of DNA replication initiation	single-stranded telomeric DNA binding	9.86209e-13
G-quadruplex DNA binding	DNA replication checkpoint	9.86209e-13
DNA replication checkpoint	single-stranded telomeric DNA binding	9.86209e-13
G-quadruplex DNA binding	DNA topological change	1.41173e-12
DNA topological change	single-stranded telomeric DNA binding	1.41173e-12
double-strand break repair via break-induced replication	positive regulation of RNA elongation	1.41173e-12
transcription factor TFIIF complex	histone exchange	1.41173e-12
histone exchange	SUMO binding	3.21771e-12
replication fork protection	Ctf18 RFC-like complex	4.30516e-12
NAD-independent histone deacetylase activity	Ric1p-Rgp1p complex	4.30516e-12
Ctf18 RFC-like complex	single-stranded telomeric DNA binding	5.0898e-12
G-quadruplex DNA binding	Ctf18 RFC-like complex	5.0898e-12
histone exchange	Ctf18 RFC-like complex	1.3471e-11
CORVET complex	Ctf18 RFC-like complex	2.53512e-11
tubulin complex assembly	negative regulation of cytoskeleton organization and biogenesis	3.67878e-11
mitotic anaphase B	nuclear migration, microtubule-mediated	3.6864e-11
anaphase	nuclear migration, microtubule-mediated	3.6864e-11
tubulin complex assembly	Rpd3S complex	4.27856e-11
tubulin complex assembly	negative regulation of microtubule depolymerization	4.27856e-11
dynactin complex	microtubule-based movement	4.79777e-11
microtubule-based movement	histone exchange	4.95257e-11
cytoplasmic microtubule	histone exchange	5.1347e-11
double-strand break repair via break-induced replication	NatA complex	5.75884e-11
GET complex	double-strand break repair via break-induced replication	5.75884e-11
Rpd3L complex	H3/H4 histone acetyltransferase activity	6.20648e-11
kinesin complex	Ctf18 RFC-like complex	7.92074e-11
eukaryotic translation elongation factor 1 complex	Elongator holoenzyme complex	7.92074e-11
double-strand break repair via break-induced replication	histone ubiquitination	1.32822e-10
snoRNA processing	prefoldin complex	1.49327e-10
H3/H4 histone acetyltransferase activity	prefoldin complex	1.63751e-10
prefoldin complex	Cdc73/Paf1 complex	2.02817e-10
histone ubiquitination	carboxy-terminal domain protein kinase complex	2.21804e-10
CAF-1 complex	single-stranded telomeric DNA binding	2.21804e-10
single-stranded telomeric DNA binding	carboxy-terminal domain protein kinase complex	2.21804e-10
NuA3 histone acetyltransferase complex	histone exchange	2.21804e-10
tubulin complex assembly	Ctf18 RFC-like complex	2.21804e-10
G-quadruplex DNA binding	replication fork protection	2.21804e-10
meiotic DNA double-strand break formation	carboxy-terminal domain protein kinase complex	2.21804e-10
DNA replication-independent nucleosome assembly	Cdc73/Paf1 complex	2.21804e-10
telomeric DNA binding	carboxy-terminal domain protein kinase complex	2.21804e-10
CAF-1 complex	G-quadruplex DNA binding	2.21804e-10
Ctf18 RFC-like complex	ESCRT II complex	2.21804e-10
replication fork protection	single-stranded telomeric DNA binding	2.21804e-10
G-quadruplex DNA binding	carboxy-terminal domain protein kinase complex	2.21804e-10
DNA replication-independent nucleosome assembly	carboxy-terminal domain protein kinase complex	2.21804e-10
prefoldin complex	histone methyltransferase complex	2.71125e-10
Rpd3L complex	Ric1p-Rgp1p complex	3.41835e-10
Rpd3S complex	prefoldin complex	3.41835e-10
CORVET complex	histone ubiquitination	3.41835e-10
endodeoxyribonuclease activity, producing 5'-phosphomonoesters	RecQ helicase-Topo III complex	4.41615e-10
tubulin complex assembly	outer kinetochore of condensed nuclear chromosome	4.41615e-10
cytoplasmic microtubule	spindle midzone assembly	4.41615e-10
cyclin-dependent protein kinase activity	DNA replication-independent nucleosome assembly	4.90301e-10
GET complex	Cdc73/Paf1 complex	8.90556e-10
kinesin complex	nuclear migration, microtubule-mediated	1.43641e-09
prefoldin complex	outer kinetochore of condensed nuclear chromosome	1.79554e-09
CORVET complex	histone exchange	2.38677e-09
HOPS complex	histone ubiquitination	3.70613e-09
tubulin complex assembly	Cdc73/Paf1 complex	5.53788e-09
histone lysine N-methyltransferase activity (H3-K36 specific)	histone exchange	5.68386e-09
DNA replication-independent nucleosome assembly	positive regulation of RNA elongation	5.68386e-09
Elg1 RFC-like complex	DNA replication checkpoint	5.68386e-09
negative regulation of DNA replication initiation	Elg1 RFC-like complex	5.68386e-09
NAD-dependent histone deacetylase activity	Ric1p-Rgp1p complex	5.68386e-09
regulation of DNA replication initiation	Elg1 RFC-like complex	5.68386e-09
double-strand break repair via break-induced replication	cyclin-dependent protein kinase activity	6.29146e-09
Rpd3L complex	prefoldin complex	6.56323e-09
tubulin complex assembly	Rpd3L complex	8.05631e-09
cytoplasmic microtubule	mitotic spindle stabilization	9.34879e-09
Sec62/Sec63 complex	prefoldin complex	9.34879e-09
Rpd3L complex	mitochondrial inner membrane protein insertion complex	9.34879e-09
protein urmylation	prefoldin complex	9.83548e-09
histone exchange	loss of chromatin silencing during replicative cell aging	1.29251e-08
CAF-1 complex	double-strand break repair via break-induced replication	1.29251e-08
cyclin-dependent protein kinase activity	single-stranded telomeric DNA binding	1.49713e-08
tubulin complex assembly	snoRNA processing	1.49713e-08
G-quadruplex DNA binding	cyclin-dependent protein kinase activity	1.49713e-08
snRNA processing	prefoldin complex	1.49713e-08
negative regulation of meiosis	Ric1p-Rgp1p complex	1.49713e-08
deadenylation-dependent decapping of nuclear-transcribed mRNA	DNA replication-independent nucleosome assembly	1.58072e-08
tubulin complex assembly	protein urmylation	1.58072e-08
Rpd3S complex	RSC complex	2.22759e-08
response to exogenous dsRNA	prefoldin complex	2.22759e-08
protein acetyltransferase complex	prefoldin complex	2.31462e-08
N-terminal protein amino acid acetylation	prefoldin complex	2.31462e-08
histone exchange	positive regulation of catabolic process	2.39792e-08
tubulin complex assembly	Sec62/Sec63 complex	3.11652e-08
histone ubiquitination	positive regulation of RNA elongation	3.11652e-08
G-quadruplex DNA binding	positive regulation of RNA elongation	3.11652e-08
DNA catabolic process, endonucleolytic	carboxy-terminal domain protein kinase complex	3.11652e-08
G-quadruplex DNA binding	histone ubiquitination	3.11652e-08
histone ubiquitination	GARP complex	3.11652e-08
histone ubiquitination	single-stranded telomeric DNA binding	3.11652e-08
single-stranded telomeric DNA binding	positive regulation of RNA elongation	3.11652e-08
mitotic cell cycle spindle orientation checkpoint	nuclear migration, microtubule-mediated	3.16687e-08
negative regulation of DNA replication initiation	meiotic DNA double-strand break processing	3.41097e-08
DNA replication checkpoint	meiotic DNA double-strand break processing	3.41097e-08
microtubule-based movement	spindle midzone assembly	3.41097e-08
regulation of DNA replication initiation	meiotic DNA double-strand break processing	3.41097e-08
HIR complex	Cdc73/Paf1 complex	3.66859e-08
Rpd3L complex	NatA complex	6.32196e-08
Elg1 RFC-like complex	double-strand break repair via break-induced replication	6.32196e-08
protein acetyltransferase complex	DNA replication checkpoint	6.56918e-08
tubulin complex assembly	histone methyltransferase complex	6.56918e-08
N-terminal protein amino acid acetylation	DNA replication checkpoint	6.56918e-08
N-terminal protein amino acid acetylation	negative regulation of DNA replication initiation	6.56918e-08
N-terminal protein amino acid acetylation	regulation of DNA replication initiation	6.56918e-08
regulation of DNA replication initiation	protein acetyltransferase complex	6.56918e-08
protein acetyltransferase complex	negative regulation of DNA replication initiation	6.56918e-08
Rpd3L complex	SBF transcription complex	7.53699e-08
histone exchange	H3/H4 histone acetyltransferase activity	7.93187e-08
spindle assembly	prefoldin complex	8.70378e-08
GET complex	histone methyltransferase complex	8.70378e-08
meiotic DNA double-strand break formation	positive regulation of RNA elongation	8.70378e-08
telomeric DNA binding	positive regulation of RNA elongation	8.70378e-08
SBF transcription complex	histone ubiquitination	1.174e-07
histone ubiquitination	Ric1p-Rgp1p complex	1.174e-07
negative regulation of DNA replication initiation	RecQ helicase-Topo III complex	1.54874e-07
CAF-1 complex	Ctf18 RFC-like complex	1.54874e-07
regulation of DNA replication initiation	RecQ helicase-Topo III complex	1.54874e-07
DNA replication checkpoint	RecQ helicase-Topo III complex	1.54874e-07
prefoldin complex	mitotic cell cycle spindle orientation checkpoint	1.58633e-07
protein acetyltransferase complex	protein import into peroxisome matrix, receptor recycling	1.59129e-07
DNA replication-independent nucleosome assembly	Ric1p-Rgp1p complex	1.59129e-07
protein urmylation	GET complex	1.59129e-07
N-terminal protein amino acid acetylation	protein import into peroxisome matrix, receptor recycling	1.59129e-07
NatA complex	protein import into peroxisome matrix, receptor recycling	1.59129e-07
Rpd3L complex	phosphatidyl-N-methylethanolamine N-methyltransferase activity	1.59129e-07
peptide or protein amino-terminal blocking	protein import into peroxisome matrix, receptor recycling	1.59129e-07
protein import into mitochondrial inner membrane	Rpd3L complex	2.17435e-07
prefoldin complex	histone deubiquitination	2.17435e-07
replication fork protection	protein acetyltransferase complex	2.37772e-07
N-terminal protein amino acid acetylation	replication fork protection	2.37772e-07
cyclin-dependent protein kinase activity	meiotic DNA double-strand break formation	2.37772e-07
tubulin complex assembly	H3/H4 histone acetyltransferase activity	2.37772e-07
double-strand break repair via break-induced replication	RecQ helicase-Topo III complex	2.37772e-07
histone exchange	HOPS complex	2.90952e-07
NatA complex	prefoldin complex	2.90952e-07
protein urmylation	Rpd3L complex	3.68306e-07
histone exchange	progressive alteration of chromatin during replicative cell aging	3.68306e-07
positive regulation of gene expression, epigenetic	histone exchange	3.68306e-07
DNA double-strand break processing	RecQ helicase-Topo III complex	4.99599e-07
GET complex	histone ubiquitination	5.23701e-07
specific transcription from RNA polymerase II promoter	Rpd3L complex	5.23701e-07
Rpd3L complex	mitochondrial intermembrane space protein transporter complex	5.23701e-07
cyclin-dependent protein kinase activity	histone ubiquitination	5.3316e-07
cytoplasmic microtubule	spindle assembly	5.3316e-07
actin filament bundle	cell wall polysaccharide metabolic process	5.3316e-07
DNA topoisomerase activity	prefoldin complex	5.3316e-07
Ski complex	prefoldin complex	5.3316e-07
prefoldin complex	alpha-1,6-mannosyltransferase complex	5.4254e-07
mannosyltransferase complex	prefoldin complex	5.4254e-07
microtubule-based movement	anaphase	6.35324e-07
microtubule-based movement	mitotic anaphase B	6.35324e-07
GET complex	positive regulation of RNA elongation	7.34448e-07
histone exchange	protein polymerization	7.34448e-07
NAD-dependent histone deacetylase activity	DNA primase activity	7.34448e-07
double-strand break repair via break-induced replication	base-excision repair, base-free sugar-phosphate removal	7.34448e-07
positive regulation of meiosis	histone exchange	7.34448e-07
histone exchange	S-phase-specific transcription in mitotic cell cycle	7.34448e-07
histone exchange	positive regulation of response to stimulus	7.34448e-07
DNA synthesis during DNA repair	double-strand break repair via break-induced replication	7.34448e-07
deadenylation-dependent decapping of nuclear-transcribed mRNA	histone exchange	7.47228e-07
double-strand break repair via break-induced replication	monopolin complex	9.19527e-07
meiotic DNA double-strand break processing	DNA topological change	9.19527e-07
regulation of translational elongation	Rpd3L complex	9.19527e-07
meiotic DNA double-strand break formation	DNA topological change	9.54333e-07
histone exchange	SSL2-core TFIIH complex portion of holo TFIIH complex	9.69487e-07
holo TFIIH complex	histone exchange	9.69487e-07
core TFIIH complex	histone exchange	9.69487e-07
Rpd3L complex	DNA replication-independent nucleosome assembly	1.22568e-06
negative regulation of DNA replication initiation	intra-S DNA damage checkpoint	1.27955e-06
hemicellulose metabolic process	tubulin complex assembly	1.27955e-06
RecQ helicase-Topo III complex	DNA topological change	1.27955e-06
Ctf18 RFC-like complex	intra-S DNA damage checkpoint	1.27955e-06
histone exchange	Sin3 complex	1.27955e-06
DNA replication checkpoint	intra-S DNA damage checkpoint	1.27955e-06
CORVET complex	NatA complex	1.27955e-06
CORVET complex	protein acetyltransferase complex	1.27955e-06
regulation of DNA replication initiation	intra-S DNA damage checkpoint	1.27955e-06
tubulin complex assembly	spindle assembly	1.27955e-06
hemicellulose metabolic process	prefoldin complex	1.27955e-06
CORVET complex	peptide or protein amino-terminal blocking	1.27955e-06
CORVET complex	N-terminal protein amino acid acetylation	1.27955e-06
CORVET complex	GET complex	1.27955e-06
spindle midzone assembly	nuclear migration, microtubule-mediated	1.27955e-06
negative regulation of translation	prefoldin complex	1.34052e-06
kinesin complex	histone exchange	1.34239e-06
Rpd3L complex	histone deubiquitination	1.48292e-06
poly(A)-specific ribonuclease activity	histone exchange	1.48292e-06
histone exchange	nuclear migration, microtubule-mediated	1.52508e-06
DNA double-strand break processing	DNA topological change	1.53837e-06
histone exchange	nucleotide-excision repair factor 3 complex	1.53837e-06
DNA-protein loading ATPase activity	DNA replication checkpoint	1.81741e-06
DNA-protein loading ATPase activity	negative regulation of DNA replication initiation	1.81741e-06
DNA-protein loading ATPase activity	regulation of DNA replication initiation	1.81741e-06
tubulin complex assembly	alpha-1,6-mannosyltransferase complex	2.17735e-06
tubulin complex assembly	response to exogenous dsRNA	2.17735e-06
dynactin complex	nuclear migration, microtubule-mediated	2.17735e-06
tubulin complex assembly	mannosyltransferase complex	2.17735e-06
N-terminal protein amino acid acetylation	ESCRT II complex	2.23607e-06
mitochondrial proton-transporting ATP synthase, stator stalk	nuclear-transcribed mRNA poly(A) tail shortening	2.23607e-06
mitotic chromosome condensation	single-stranded telomeric DNA binding	2.23607e-06
protein acetyltransferase complex	ESCRT II complex	2.23607e-06
mitotic chromosome condensation	G-quadruplex DNA binding	2.23607e-06
Holliday junction resolvase complex	RecQ helicase-Topo III complex	2.23607e-06
tubulin complex assembly	protein polymerization	2.23607e-06
HIR complex	carboxy-terminal domain protein kinase complex	2.23607e-06
dynactin complex	microtubule polymerization or depolymerization	2.23607e-06
ESCRT II complex	peptide or protein amino-terminal blocking	2.23607e-06
mitochondrial proton-transporting ATP synthase, stator stalk	CCR4-NOT core complex	2.23607e-06
GET complex	carboxy-terminal domain protein kinase complex	2.23607e-06
attachment of spindle microtubules to kinetochore	prefoldin complex	2.23607e-06
monopolin complex	carboxy-terminal domain protein kinase complex	2.23607e-06
CORVET complex	nucleosome disassembly	2.23607e-06
mitochondrial proton-transporting ATP synthase, stator stalk	poly(A)-specific ribonuclease activity	2.23607e-06
carboxy-terminal domain protein kinase complex	adenylate kinase activity	2.23607e-06
ESCRT II complex	NatA complex	2.23607e-06
deadenylation-dependent decapping of nuclear-transcribed mRNA	HIR complex	2.26397e-06
Ctf18 RFC-like complex	HOPS complex	2.26397e-06
epsilon DNA polymerase complex	histone exchange	2.26397e-06
exodeoxyribonuclease activity	histone exchange	2.26397e-06
replication fork protection	meiotic DNA double-strand break processing	2.51319e-06
G-quadruplex DNA binding	DNA topoisomerase activity	2.51319e-06
microtubule polymerization or depolymerization	Ctf18 RFC-like complex	2.51319e-06
DNA topoisomerase activity	single-stranded telomeric DNA binding	2.51319e-06
Ric1p-Rgp1p complex	histone methyltransferase complex	2.78083e-06
Ctf18 RFC-like complex	DNA topological change	2.82831e-06
Rpd3L complex	adenylate kinase activity	2.96553e-06
regulation of DNA replication initiation	telomeric DNA binding	3.00799e-06
negative regulation of DNA replication initiation	telomeric DNA binding	3.00799e-06
DNA replication checkpoint	telomeric DNA binding	3.00799e-06
negative regulation of transcription from RNA polymerase II promoter by carbon catabolites	Ctf18 RFC-like complex	3.06302e-06
Ctf18 RFC-like complex	histone ubiquitination	3.06302e-06
HIR complex	cyclin-dependent protein kinase activity	3.06302e-06
histone exchange	NatA complex	3.06302e-06
N-terminal protein amino acid acetylation	double-strand break repair via break-induced replication	3.94591e-06
protein acetyltransferase complex	double-strand break repair via break-induced replication	3.94591e-06
peptide or protein amino-terminal blocking	prefoldin complex	4.22361e-06
Ctf18 RFC-like complex	meiotic DNA double-strand break formation	5.24898e-06
tubulin complex assembly	snRNA processing	5.36883e-06
monopolin complex	prefoldin complex	5.53324e-06
negative regulation of DNA replication initiation	nucleotide kinase activity	5.57859e-06
double-strand break repair via break-induced replication	prefoldin complex	5.57859e-06
regulation of DNA replication initiation	nucleotide kinase activity	5.57859e-06
prefoldin complex	response to virus	5.57859e-06
DNA replication checkpoint	nucleotide kinase activity	5.57859e-06
regulation of actin filament polymerization	cell wall polysaccharide metabolic process	5.57859e-06
Rpd3L complex	mitochondrial sorting and assembly machinery complex	5.84013e-06
GET complex	HOPS complex	5.84013e-06
hydrogen ion transporting ATP synthase activity, rotational mechanism	poly(A)-specific ribonuclease activity	6.01243e-06
poly(A)-specific ribonuclease activity	ATP biosynthetic process	6.01243e-06
hydrogen ion transporting ATP synthase activity, rotational mechanism	nuclear-transcribed mRNA poly(A) tail shortening	6.01243e-06
ATP biosynthetic process	CCR4-NOT core complex	6.01243e-06
NuA3 histone acetyltransferase complex	prefoldin complex	6.01243e-06
nuclear-transcribed mRNA poly(A) tail shortening	ATP biosynthetic process	6.01243e-06
hydrogen ion transporting ATP synthase activity, rotational mechanism	CCR4-NOT core complex	6.01243e-06
actin nucleation	cell wall polysaccharide metabolic process	8.49176e-06
poly(A)-specific ribonuclease activity	double-strand break repair via break-induced replication	8.49176e-06
DNA catabolic process, endonucleolytic	positive regulation of RNA elongation	9.19302e-06
double-strand break repair via break-induced replication	phosphatidylinositol 3-kinase complex II	9.19302e-06
microtubule-based movement	Ctf18 RFC-like complex	9.61044e-06
negative regulation of DNA replication initiation	NatA complex	1.15929e-05
DNA replication checkpoint	NatA complex	1.15929e-05
regulation of DNA replication initiation	NatA complex	1.15929e-05
ATP metabolic process	CCR4-NOT core complex	1.2073e-05
double-strand break repair via break-induced replication	mitotic cell cycle spindle orientation checkpoint	1.2073e-05
ATP metabolic process	nuclear-transcribed mRNA poly(A) tail shortening	1.2073e-05
ATP metabolic process	poly(A)-specific ribonuclease activity	1.2073e-05
protein polymerization	prefoldin complex	1.21561e-05
DNA catabolic process, endonucleolytic	RecQ helicase-Topo III complex	1.21561e-05
histone exchange	DNA primase activity	1.21561e-05
spindle midzone assembly	prefoldin complex	1.21561e-05
DNA replication checkpoint	DNA double-strand break processing	1.21561e-05
CORVET complex	regulation of histone modification	1.21561e-05
regulation of DNA replication initiation	DNA double-strand break processing	1.21561e-05
histone exchange	histone monoubiquitination	1.21561e-05
prefoldin complex	proteasome core complex, alpha-subunit complex	1.21561e-05
positive regulation of response to stimulus	prefoldin complex	1.21561e-05
Ctf18 RFC-like complex	premeiotic DNA synthesis	1.21561e-05
endodeoxyribonuclease activity, producing 3'-phosphomonoesters	RecQ helicase-Topo III complex	1.21561e-05
negative regulation of DNA replication initiation	DNA double-strand break processing	1.21561e-05
Rpd3L complex	protein acetyltransferase complex	1.21561e-05
histone exchange	DSIF complex	1.21561e-05
CAF-1 complex	meiotic DNA double-strand break formation	1.21561e-05
Golgi to plasma membrane protein transport	Ric1p-Rgp1p complex	1.21561e-05
threonine endopeptidase activity	prefoldin complex	1.21561e-05
CORVET complex	regulation of protein modification process	1.21561e-05
N-terminal protein amino acid acetylation	Rpd3L complex	1.21561e-05
chromosome decondensation	prefoldin complex	1.21561e-05
negative regulation of DNA replication initiation	peptide or protein amino-terminal blocking	1.27329e-05
regulation of DNA replication initiation	peptide or protein amino-terminal blocking	1.27329e-05
DNA replication checkpoint	peptide or protein amino-terminal blocking	1.27329e-05
cytoplasmic microtubule	Ctf18 RFC-like complex	1.32823e-05
Rpd3L complex	premeiotic DNA synthesis	1.32823e-05
DNA replication checkpoint	adenylate kinase activity	1.39146e-05
negative regulation of transcription by carbon catabolites	Ctf18 RFC-like complex	1.39146e-05
negative regulation of DNA replication initiation	adenylate kinase activity	1.39146e-05
regulation of transcription by glucose	Ctf18 RFC-like complex	1.39146e-05
regulation of actin filament polymerization	cell wall chitin metabolic process	1.39146e-05
regulation of DNA replication initiation	adenylate kinase activity	1.39146e-05
negative regulation of DNA replication initiation	meiotic DNA double-strand break formation	1.67405e-05
regulation of DNA replication initiation	meiotic DNA double-strand break formation	1.67405e-05
DNA replication checkpoint	meiotic DNA double-strand break formation	1.67405e-05
histone exchange	nuclear membrane organization and biogenesis	1.70262e-05
transcription factor TFIIF complex	Elongator holoenzyme complex	1.70262e-05
SWI/SNF complex	RSC complex	1.70262e-05
microtubule-based movement	spindle assembly	1.70608e-05
microtubule-based movement	mitotic spindle stabilization	1.70608e-05
Rpd3S complex	Cdc73/Paf1 complex	1.70608e-05
actin filament bundle	cell wall chitin metabolic process	1.9616e-05
Holliday junction resolvase complex	double-strand break repair via break-induced replication	1.9616e-05
Ctf18 RFC-like complex	cyclin-dependent protein kinase activity	1.9616e-05
mitotic chromosome condensation	double-strand break repair via break-induced replication	1.9616e-05
telomeric DNA binding	DNA topological change	2.07431e-05
Rpd3L complex	G-quadruplex DNA binding	2.07431e-05
replication fork protection	peptide or protein amino-terminal blocking	2.07431e-05
Rpd3L complex	single-stranded telomeric DNA binding	2.07431e-05
Rpd3L complex	meiotic DNA double-strand break processing	2.07431e-05
negative regulation of DNA replication initiation	histone ubiquitination	2.15503e-05
actin nucleation	cell wall chitin metabolic process	2.15503e-05
regulation of DNA replication initiation	histone ubiquitination	2.15503e-05
DNA replication checkpoint	histone ubiquitination	2.15503e-05
response to exogenous dsRNA	snoRNA processing	2.82395e-05
inner mitochondrial membrane organization and biogenesis	Rpd3L complex	3.40627e-05
Elg1 RFC-like complex	DNA topological change	3.40627e-05
positive regulation of catabolic process	Ctf18 RFC-like complex	3.47568e-05
tubulin complex assembly	mitotic cell cycle spindle orientation checkpoint	3.4855e-05
cyclin-dependent protein kinase activity	telomeric DNA binding	3.4855e-05
double-strand break repair via break-induced replication	calcium ion transport	3.4855e-05
tubulin complex assembly	histone deubiquitination	3.66342e-05
protein kinase CK2 regulator activity	tubulin complex assembly	3.66342e-05
replication fork protection	histone ubiquitination	3.66342e-05
proteasome core complex	prefoldin complex	3.66342e-05
positive regulation of catabolic process	cyclin-dependent protein kinase activity	3.66342e-05
protein depolymerization	Ctf18 RFC-like complex	3.66342e-05
cyclin-dependent protein kinase activity	adenylate kinase activity	3.66342e-05
Rpd3L complex	nucleosome disassembly	3.66342e-05
cell wall chitin metabolic process	alpha-1,6-mannosyltransferase complex	3.70077e-05
cell wall chitin metabolic process	mannosyltransferase complex	3.70077e-05
Rpd3L complex	RSC complex	3.84208e-05
specific transcription from RNA polymerase II promoter	histone exchange	4.02691e-05
HIR complex	Ric1p-Rgp1p complex	4.02691e-05
positive regulation of RNA elongation	adenylate kinase activity	4.02691e-05
monopolin complex	positive regulation of RNA elongation	4.02691e-05
chromosome decondensation	histone exchange	4.02691e-05
double-strand break repair via break-induced replication	superoxide dismutase copper chaperone activity	4.02691e-05
endonuclease activity, active with either ribo- or deoxyribonucleic acids and producing 3'-phosphomonoesters	RecQ helicase-Topo III complex	4.02691e-05
histone exchange	hydroxyethylthiazole kinase activity	4.02691e-05
negative regulation of meiosis	DNA primase activity	4.02691e-05
response to hydroperoxide	double-strand break repair via break-induced replication	4.02691e-05
GET complex	GARP complex	4.02691e-05
DNA replication checkpoint	negative regulation of deoxyribonuclease activity	4.31254e-05
DNA replication checkpoint	regulation of deoxyribonuclease activity	4.31254e-05
regulation of DNA replication initiation	negative regulation of deoxyribonuclease activity	4.31254e-05
regulation of DNA replication initiation	regulation of deoxyribonuclease activity	4.31254e-05
methionyl glutamyl tRNA synthetase complex	Elongator holoenzyme complex	4.31254e-05
prefoldin complex	calcium-dependent cysteine-type endopeptidase activity	4.31254e-05
GET complex	Ric1p-Rgp1p complex	4.31254e-05
prefoldin complex	tRNA (cytosine)-methyltransferase activity	4.31254e-05
double-strand break repair via break-induced replication	mechanically gated channel activity	4.31254e-05
manganese-transporting ATPase activity	double-strand break repair via break-induced replication	4.31254e-05
mRNA cap binding complex	negative regulation of translation	4.31254e-05
double-strand break repair via break-induced replication	activation of anaphase-promoting complex	4.31254e-05
negative regulation of DNA replication initiation	negative regulation of deoxyribonuclease activity	4.31254e-05
negative regulation of DNA replication initiation	regulation of deoxyribonuclease activity	4.31254e-05
receptor-mediated endocytosis	prefoldin complex	4.31254e-05
prefoldin complex	regulation of membrane potential	4.31254e-05
endodeoxyribonuclease activity, producing 5'-phosphomonoesters	double-strand break repair via break-induced replication	4.54372e-05
Rpd3L complex	DNA double-strand break processing	4.6771e-05
protein acetyltransferase complex	Ctf18 RFC-like complex	4.73374e-05
N-terminal protein amino acid acetylation	Ctf18 RFC-like complex	4.73374e-05
N-terminal protein amino acid acetylation	tubulin complex assembly	5.0227e-05
telomeric DNA binding	histone ubiquitination	5.0227e-05
tubulin complex assembly	protein acetyltransferase complex	5.0227e-05
tubulin complex assembly	DNA topoisomerase activity	5.37664e-05
kinesin complex	microtubule-based movement	5.37664e-05
NAD-dependent histone deacetylase activity	histone deubiquitination	5.37664e-05
Rpd3L complex	CCR4-NOT core complex	6.38661e-05
protein kinase CK2 regulator activity	DNA topological change	6.93622e-05
GET complex	cyclin-dependent protein kinase activity	6.93622e-05
positive regulation of catabolic process	histone methyltransferase complex	6.93622e-05
DNA topoisomerase type I activity	prefoldin complex	6.93622e-05
Rpd3L complex	mannosyltransferase complex	7.94828e-05
cytoplasmic microtubule	Rpd3L complex	7.94828e-05
Rpd3L complex	alpha-1,6-mannosyltransferase complex	7.94828e-05
DNA-protein loading ATPase activity	double-strand break repair via break-induced replication	8.55663e-05
Rpd3L complex	SWI/SNF complex	8.61759e-05
GET complex	RSC complex	8.75269e-05
Rpd3L complex	regulation of sporulation	8.75269e-05
Rpd3S complex	histone ubiquitination	8.75269e-05
budding cell apical bud growth	cell wall chitin metabolic process	0.000100237
positive regulation of catabolic process	double-strand break repair via break-induced replication	0.000100595
DNA catabolic process, endonucleolytic	cyclin-dependent protein kinase activity	0.000100595
RecQ helicase-Topo III complex	meiotic DNA double-strand break processing	0.000100595
budding cell apical bud growth	cell wall polysaccharide metabolic process	0.000100595
DNA double-strand break processing	carboxy-terminal domain protein kinase complex	0.000100595
RecQ helicase-Topo III complex	single-stranded telomeric DNA binding	0.000100595
Elg1 RFC-like complex	single-stranded telomeric DNA binding	0.000100595
G-quadruplex DNA binding	monopolin complex	0.000100595
CAF-1 complex	meiotic DNA double-strand break processing	0.000100595
NatA complex	single-stranded telomeric DNA binding	0.000100595
nucleotide kinase activity	carboxy-terminal domain protein kinase complex	0.000100595
deoxyribonucleoside triphosphate biosynthetic process	regulation of DNA replication initiation	0.000100595
G-quadruplex DNA binding	NatA complex	0.000100595
G-quadruplex DNA binding	RecQ helicase-Topo III complex	0.000100595
chromosome condensation	G-quadruplex DNA binding	0.000100595
Rpd3L complex	nucleotide kinase activity	0.000100595
Ctf18 RFC-like complex	NatA complex	0.000100595
dynactin complex	protein depolymerization	0.000100595
meiotic DNA double-strand break processing	carboxy-terminal domain protein kinase complex	0.000100595
deoxyribonucleoside triphosphate biosynthetic process	negative regulation of DNA replication initiation	0.000100595
SBF transcription complex	Cdc73/Paf1 complex	0.000100595
monopolin complex	single-stranded telomeric DNA binding	0.000100595
G-quadruplex DNA binding	Elg1 RFC-like complex	0.000100595
GET complex	single-stranded telomeric DNA binding	0.000100595
Ctf18 RFC-like complex	carboxy-terminal domain protein kinase complex	0.000100595
G-quadruplex DNA binding	GET complex	0.000100595
chromosome condensation	single-stranded telomeric DNA binding	0.000100595
deoxyribonucleoside triphosphate biosynthetic process	DNA replication checkpoint	0.000100595
replication fork protection	NatA complex	0.000100595
SBF transcription complex	Ctf18 RFC-like complex	0.000100595
ATP metabolic process	GET complex	0.000108908
nuclear-transcribed mRNA poly(A) tail shortening	Rpd3L complex	0.000117826
double-strand break repair via break-induced replication	histone methyltransferase complex	0.000117826
poly(A)-specific ribonuclease activity	histone ubiquitination	0.000122683
DNA replication factor A complex	double-strand break repair via break-induced replication	0.000122683
single-stranded telomeric DNA binding	histone methyltransferase complex	0.000129923
response to singlet oxygen	double-strand break repair via break-induced replication	0.000129923
CORVET complex	DNA replication-independent nucleosome assembly	0.000129923
Rpd3L complex	proteasome regulatory particle, base subcomplex	0.000129923
G-quadruplex DNA binding	histone methyltransferase complex	0.000129923
replication fork protection	meiotic DNA double-strand break formation	0.000135331
dynactin complex	negative regulation of cytoskeleton organization and biogenesis	0.000135331
tubulin complex assembly	snoRNA 3'-end processing	0.000135331
response to reactive oxygen species	double-strand break repair via break-induced replication	0.000143628
prefoldin complex	DNA replication-independent nucleosome assembly	0.000143699
Rpd3L complex	peptide or protein amino-terminal blocking	0.0001791
snoRNA 3'-end processing	prefoldin complex	0.00019022
CAF-1 complex	Rpd3L complex	0.00019022
N-terminal protein amino acid acetylation	histone exchange	0.00019022
protein acetyltransferase complex	histone exchange	0.00019022
histone exchange	CCR4-NOT core complex	0.00019022
cytoplasmic microtubule	dynactin complex	0.00019022
histone exchange	regulation of DNA repair	0.000193252
positive regulation of hydrolase activity	prefoldin complex	0.000193252
tubulin complex assembly	5'-3' exoribonuclease activity	0.000193252
cyclin-dependent protein kinase activity	meiotic DNA double-strand break processing	0.000193252
mitotic spindle stabilization	nuclear migration, microtubule-mediated	0.000193252
Ctf18 RFC-like complex	DNA synthesis during DNA repair	0.000193252
Ctf18 RFC-like complex	adenylate kinase activity	0.000193252
DNA double-strand break processing	DNA topoisomerase activity	0.000193252
tubulin complex assembly	meiotic sister chromatid cohesion, centromeric	0.000193252
tubulin complex assembly	receptor-mediated endocytosis	0.000193252
DNA replication checkpoint	DNA synthesis during DNA repair	0.000193252
tubulin complex assembly	proteasome core complex, alpha-subunit complex	0.000193252
tubulin complex assembly	threonine endopeptidase activity	0.000193252
positive regulation of GTPase activity	prefoldin complex	0.000193252
tubulin complex assembly	phosphatidylinositol phosphate kinase activity	0.000193252
cytoplasmic microtubule	negative regulation of microtubule depolymerization	0.000193252
zinc ion homeostasis	Elongator holoenzyme complex	0.000193252
response to reactive oxygen species	Elongator holoenzyme complex	0.000193252
tubulin complex assembly	1-phosphatidylinositol-3-phosphate 5-kinase activity	0.000193252
Elongator holoenzyme complex	age-dependent response to oxidative stress during chronological cell aging	0.000193252
G-quadruplex DNA binding	mitotic cell cycle spindle orientation checkpoint	0.000193252
negative regulation of DNA replication initiation	base-excision repair, base-free sugar-phosphate removal	0.000193252
negative regulation of DNA replication initiation	DNA synthesis during DNA repair	0.000193252
tubulin complex assembly	regulation of membrane potential	0.000193252
CORVET complex	base-excision repair, base-free sugar-phosphate removal	0.000193252
Ctf18 RFC-like complex	base-excision repair, base-free sugar-phosphate removal	0.000193252
tubulin complex assembly	positive regulation of response to stimulus	0.000193252
DNA replication checkpoint	base-excision repair, base-free sugar-phosphate removal	0.000193252
mitotic cell cycle spindle orientation checkpoint	single-stranded telomeric DNA binding	0.000193252
CORVET complex	DNA synthesis during DNA repair	0.000193252
tubulin complex assembly	calcium-dependent cysteine-type endopeptidase activity	0.000193252
Elongator holoenzyme complex	age-dependent response to reactive oxygen species during chronological cell aging	0.000193252
DNA replication factor A complex	DNA replication checkpoint	0.000193252
tubulin complex assembly	chromosome decondensation	0.000193252
regulation of DNA replication initiation	DNA synthesis during DNA repair	0.000193252
replication fork protection	DNA double-strand break processing	0.000193252
Elongator holoenzyme complex	glucose mediated signaling	0.000193252
DNA replication factor A complex	negative regulation of DNA replication initiation	0.000193252
5'-3' exoribonuclease activity	meiotic DNA double-strand break formation	0.000193252
RecQ helicase-Topo III complex	Slx1-Slx4 complex	0.000193252
tubulin complex assembly	myosin I binding	0.000193252
cytoplasmic microtubule	kinesin complex	0.000193252
NAD-independent histone deacetylase activity	DNA primase activity	0.000193252
attachment of spindle microtubules to kinetochore	tubulin complex assembly	0.000193252
regulation of DNA replication initiation	base-excision repair, base-free sugar-phosphate removal	0.000193252
tubulin complex assembly	tRNA (cytosine)-methyltransferase activity	0.000193252
Holliday junction resolvase complex	DNA topoisomerase activity	0.000193252
SBF transcription complex	snoRNA processing	0.000193252
chromosome condensation	double-strand break repair via break-induced replication	0.000193252
cyclin-dependent protein kinase activity	superoxide dismutase copper chaperone activity	0.000193252
tubulin complex assembly	spindle midzone assembly	0.000193252
Ctf18 RFC-like complex	SUMO binding	0.000193252
nucleoplasmic THO complex	Cdc73/Paf1 complex	0.000193252
Ctf18 RFC-like complex	meiotic DNA double-strand break processing	0.000193252
DNA replication factor A complex	regulation of DNA replication initiation	0.000193252
Ctf18 RFC-like complex	strand invasion	0.000193252
DNA topological change	DNA primase activity	0.000193252
Ctf18 RFC-like complex	telomeric DNA binding	0.000193252
spindle assembly	nuclear migration, microtubule-mediated	0.000193252
Elongator holoenzyme complex	age-dependent response to reactive oxygen species	0.000193252
Rpd3L complex	tRNA (5-methylaminomethyl-2-thiouridylate)-methyltransferase activity	0.000207826
Cdc73/Paf1 complex	Ric1p-Rgp1p complex	0.000207826
HIR complex	positive regulation of RNA elongation	0.000207826
histone exchange	tRNA 3'-trailer cleavage, exonucleolytic	0.000207826
double-strand break repair via break-induced replication	peptide or protein amino-terminal blocking	0.000222848
histone exchange	snoRNA processing	0.000223518
histone exchange	premeiotic DNA synthesis	0.000223518
histone exchange	Elg1 RFC-like complex	0.000235856
transcription export complex	Cdc73/Paf1 complex	0.000267118
budding cell apical bud growth	prefoldin complex	0.000283234
deadenylation-dependent decapping of nuclear-transcribed mRNA	response to exogenous dsRNA	0.000291014
nuclear-transcribed mRNA poly(A) tail shortening	histone exchange	0.000291014
ubiquitin binding	prefoldin complex	0.000291014
prefoldin complex	cell wall polysaccharide metabolic process	0.000306832
Rpd3L complex	double-strand break repair via break-induced replication	0.000319578
DNA catabolic process, endonucleolytic	DNA topological change	0.000320071
prefoldin complex	premeiotic DNA synthesis	0.000320071
positive regulation of DNA metabolic process	prefoldin complex	0.000320071
Rpd3S complex	NAD-independent histone deacetylase activity	0.000320071
NuA3 histone acetyltransferase complex	tubulin complex assembly	0.000320071
histone ubiquitination	Cdc73/Paf1 complex	0.000321048
histone exchange	microtubule polymerization or depolymerization	0.000321048
tubulin complex assembly	double-strand break repair via break-induced replication	0.000348308
prefoldin complex	RSC complex	0.00034851
CCR4-NOT core complex	double-strand break repair via break-induced replication	0.000371115
CAF-1 complex	telomeric DNA binding	0.000371115
DNA translocase activity	Ctf18 RFC-like complex	0.000423381
RNA cap binding	response to exogenous dsRNA	0.000423381
SBF transcription complex	negative regulation of DNA replication initiation	0.000423381
SBF transcription complex	DNA replication checkpoint	0.000423381
regulation of DNA replication initiation	SBF transcription complex	0.000423381
positive regulation of carbohydrate metabolic process	Ric1p-Rgp1p complex	0.000423381
nucleotide kinase activity	DNA topological change	0.000427907
ubiquitin binding	cell wall polysaccharide metabolic process	0.000504887
cyclin-dependent protein kinase activity	nucleotide kinase activity	0.000516574
ubiquitin binding	mannosyltransferase complex	0.000516574
ubiquitin binding	alpha-1,6-mannosyltransferase complex	0.000516574
positive regulation of DNA metabolic process	Ctf18 RFC-like complex	0.000546071
DNA topological change	adenylate kinase activity	0.000546071
Rpd3L complex	membrane raft	0.000546071
endodeoxyribonuclease activity, producing 3'-phosphomonoesters	double-strand break repair via break-induced replication	0.000546071
Ctf18 RFC-like complex	DNA double-strand break processing	0.000546071
poly(A)-specific ribonuclease activity	DNA topological change	0.000546071
histone exchange	snRNA processing	0.000566947
phosphatidylinositol phosphate kinase activity	prefoldin complex	0.000589697
histone exchange	telomere capping	0.000589697
DNA topoisomerase (ATP-hydrolyzing) activity	prefoldin complex	0.000589697
prefoldin complex	meiotic sister chromatid cohesion, centromeric	0.000589697
RNA cap binding	response to virus	0.000589697
Holliday junction resolvase complex	Elg1 RFC-like complex	0.000589697
Ctf18 RFC-like complex	RNA polymerase subunit kinase activity	0.000589697
deadenylation-dependent decapping of nuclear-transcribed mRNA	telomeric DNA binding	0.000589697
protection from non-homologous end joining at telomere	histone exchange	0.000589697
DNA topological change	nucleosome disassembly	0.000589697
myosin I binding	prefoldin complex	0.000589697
regulation of cell budding	prefoldin complex	0.000589697
HOPS complex	base-excision repair, base-free sugar-phosphate removal	0.000589697
nuclear cap binding complex	signalosome	0.000589697
DNA synthesis during DNA repair	HOPS complex	0.000589697
1-phosphatidylinositol-3-phosphate 5-kinase activity	prefoldin complex	0.000589697
HOPS complex	nucleosome disassembly	0.000589697
polysome	prefoldin complex	0.000685037
DNA double-strand break processing	cyclin-dependent protein kinase activity	0.000709847
DNA double-strand break processing	positive regulation of RNA elongation	0.000709847
prefoldin complex	proteasome regulatory particle, base subcomplex	0.000709847
RNA cap binding	histone exchange	0.000709847
response to singlet oxygen	single-stranded telomeric DNA binding	0.000709847
histone exchange	monopolin complex	0.000709847
protein acetyltransferase complex	negative regulation of transcription from RNA polymerase II promoter by carbon catabolites	0.000709847
mitotic chromosome condensation	meiotic DNA double-strand break formation	0.000709847
spindle assembly	Ctf18 RFC-like complex	0.000709847
tubulin complex assembly	alpha-tubulin folding	0.000709847
tubulin complex assembly	Ski complex	0.000709847
SBF transcription complex	histone methyltransferase complex	0.000709847
G-quadruplex DNA binding	phosphatidylinositol 3-kinase complex II	0.000709847
response to singlet oxygen	G-quadruplex DNA binding	0.000709847
NAD-independent histone deacetylase activity	histone deubiquitination	0.000709847
tubulin complex assembly	DNA topoisomerase type I activity	0.000709847
Ctf18 RFC-like complex	monopolin complex	0.000709847
regulation of actin filament polymerization	cell wall chitin biosynthetic process	0.000709847
negative regulation of transcription from RNA polymerase II promoter by carbon catabolites	peptide or protein amino-terminal blocking	0.000709847
positive regulation of catabolic process	single-stranded telomeric DNA binding	0.000709847
poly(A)-specific ribonuclease activity	meiotic DNA double-strand break processing	0.000709847
tRNA-specific ribonuclease activity	snRNA processing	0.000709847
RNA cap binding	prefoldin complex	0.000709847
meiotic DNA double-strand break processing	positive regulation of RNA elongation	0.000709847
phosphatidylinositol 3-kinase complex II	single-stranded telomeric DNA binding	0.000709847
poly(A)-specific ribonuclease activity	single-stranded telomeric DNA binding	0.000709847
negative regulation of transcription from RNA polymerase II promoter by carbon catabolites	NatA complex	0.000709847
replication fork protection	adenylate kinase activity	0.000709847
translational frameshifting	eukaryotic translation initiation factor 4F complex	0.000709847
response to singlet oxygen	telomeric DNA binding	0.000709847
proton-transporting V-type ATPase, V0 domain	GET complex	0.000709847
response to singlet oxygen	meiotic DNA double-strand break formation	0.000709847
meiotic DNA double-strand break formation	phosphatidylinositol 3-kinase complex II	0.000709847
mitotic spindle stabilization	prefoldin complex	0.000709847
alpha-tubulin folding	prefoldin complex	0.000709847
peptide or protein amino-terminal blocking	histone methyltransferase complex	0.000709847
N-terminal protein amino acid acetylation	negative regulation of transcription from RNA polymerase II promoter by carbon catabolites	0.000709847
microtubule-based movement	5'-3' exoribonuclease activity	0.000709847
nucleotide kinase activity	positive regulation of RNA elongation	0.000709847
NatA complex	histone methyltransferase complex	0.000709847
histone exchange	protein depolymerization	0.000709847
Ctf18 RFC-like complex	nucleotide kinase activity	0.000709847
G-quadruplex DNA binding	positive regulation of catabolic process	0.000709847
proteasome core complex	tubulin complex assembly	0.000709847
CAF-1 complex	adenylate kinase activity	0.000709847
poly(A)-specific ribonuclease activity	Ctf18 RFC-like complex	0.000709847
meiotic DNA double-strand break processing	histone ubiquitination	0.000709847
regulation of transcription, meiotic	Rpd3L complex	0.000709847
G-quadruplex DNA binding	endodeoxyribonuclease activity, producing 5'-phosphomonoesters	0.000709847
eukaryotic translation elongation factor 1 complex	protein urmylation	0.000709847
endodeoxyribonuclease activity, producing 5'-phosphomonoesters	single-stranded telomeric DNA binding	0.000709847
RNA cap binding	negative regulation of translation	0.000709847
kinesin complex	dynactin complex	0.000709847
microtubule plus-end binding	prefoldin complex	0.000709847
tubulin complex assembly	NatA complex	0.000709847
ribonuclease MRP activity	snRNA processing	0.000709847
Ctf18 RFC-like complex	positive regulation of RNA elongation	0.000709847
U4 snRNA 3'-end processing	histone exchange	0.000709847
glycosphingolipid biosynthetic process	histone exchange	0.000709847
gene silencing by RNA	response to exogenous dsRNA	0.000709847
endoplasmic reticulum organization and biogenesis	Rpd3L complex	0.000709847
cyclin-dependent protein kinase activity	monopolin complex	0.000709847
DNA replication-independent nucleosome assembly	RNA polymerase subunit kinase activity	0.000709847
G-quadruplex DNA binding	poly(A)-specific ribonuclease activity	0.000709847
protein acetyltransferase complex	histone methyltransferase complex	0.000709847
tRNA 3'-end processing	histone exchange	0.000709847
exodeoxyribonuclease activity	Ctf18 RFC-like complex	0.000709847
N-terminal protein amino acid acetylation	histone methyltransferase complex	0.000709847
tubulin complex assembly	monopolin complex	0.000709847
telomeric DNA binding	phosphatidylinositol 3-kinase complex II	0.000709847
phosphatidyl-N-methylethanolamine N-methyltransferase activity	histone ubiquitination	0.000751683
Holliday junction resolvase complex	DNA topoisomerase type I activity	0.000751683
SBF transcription complex	GET complex	0.000751683
mitotic chromosome condensation	Ric1p-Rgp1p complex	0.000751683
RNA cap binding	GET complex	0.000751683
sphingolipid catabolic process	histone ubiquitination	0.000751683
protein acetyltransferase complex	SBF transcription complex	0.000751683
poly(A)-specific ribonuclease activity	SBF transcription complex	0.000751683
PCNA complex	DNA double-strand break processing	0.000751683
regulation of translational elongation	protein kinase CK2 regulator activity	0.000751683
DNA replication factor A complex	intra-S DNA damage checkpoint	0.000751683
protein kinase CK2 regulator activity	Holliday junction resolvase complex	0.000751683
RNA cap binding	protein acetyltransferase complex	0.000751683
RNA cap binding	N-terminal protein amino acid acetylation	0.000751683
base-excision repair, base-free sugar-phosphate removal	histone ubiquitination	0.000751683
histone ubiquitination	establishment of chromatin silencing	0.000751683
positive regulation of meiosis	histone ubiquitination	0.000751683
DNA synthesis during DNA repair	histone ubiquitination	0.000751683
specific transcription from RNA polymerase II promoter	histone ubiquitination	0.000751683
SBF transcription complex	snRNA processing	0.000751683
nucleosome disassembly	positive regulation of RNA elongation	0.000751683
SBF transcription complex	peptide or protein amino-terminal blocking	0.000751683
RNA cap binding	peptide or protein amino-terminal blocking	0.000751683
N-terminal protein amino acid acetylation	SBF transcription complex	0.000751683
RNA cap binding	NatA complex	0.000751683
SBF transcription complex	NatA complex	0.000751683
asparaginyl-tRNA aminoacylation	response to exogenous dsRNA	0.000751683
DSIF complex	DNA replication-independent nucleosome assembly	0.000751683
GET complex	prenyl-dependent CAAX protease activity	0.000751683
nuclear cap binding complex	GET complex	0.000751683
Rpd3S complex	DNA primase activity	0.000751683
DNA catabolic process, endonucleolytic	histone methyltransferase complex	0.000823052
meiotic DNA double-strand break formation	histone ubiquitination	0.000833458
histone exchange	double-strand break repair via break-induced replication	0.000857908
CORVET complex	Rpd3L complex	0.00090614
CCR4-NOT core complex	DNA replication-independent nucleosome assembly	0.00090614
response to exogenous dsRNA	snoRNA 3'-end processing	0.00090614
tubulin complex assembly	negative regulation of translation	0.000979243
budding cell apical bud growth	tubulin complex assembly	0.000979243
response to reactive oxygen species	telomeric DNA binding	0.000995399
nuclear-transcribed mRNA poly(A) tail shortening	double-strand break repair via break-induced replication	0.000995399
SUMO binding	prefoldin complex	0.00102935
Rpd3L complex	protein neddylation	0.00107331
translational termination	snRNA processing	0.00118663
protein kinase CK2 regulator activity	prefoldin complex	0.00118663
prefoldin complex	regulation of DNA repair	0.00118663
histone exchange	regulation of sporulation	0.00118663
regulation of fungal-type cell wall organization and biogenesis	cell wall polysaccharide metabolic process	0.00118663
actin filament bundle	cell wall chitin biosynthetic process	0.00118663
Rpd3L complex	Sec62/Sec63 complex	0.00118663
MBF transcription complex	double-strand break repair via break-induced replication	0.00118663
mitochondrial fission	prefoldin complex	0.0012194
Rpd3S complex	NAD-dependent histone deacetylase activity	0.0012194
double-strand break repair via break-induced replication	Cdc73/Paf1 complex	0.0012194
histone exchange	snoRNA 3'-end processing	0.0012194
histone exchange	DNA synthesis during DNA repair	0.00123912
positive regulation of response to stimulus	double-strand break repair via break-induced replication	0.00123912
mannose inositol phosphoceramide metabolic process	histone exchange	0.00123912
double-strand break repair via break-induced replication	nucleosome disassembly	0.00123912
regulation of protein modification process	HOPS complex	0.00123912
double-strand break repair via break-induced replication	replication fork arrest	0.00123912
RNA cap binding	DNA replication-independent nucleosome assembly	0.00123912
positive regulation of GTPase activity	histone exchange	0.00123912
four-way junction helicase activity	double-strand break repair via break-induced replication	0.00123912
meiotic DNA double-strand break formation	RNA polymerase subunit kinase activity	0.00123912
regulation of histone modification	HOPS complex	0.00123912
positive regulation of hydrolase activity	histone exchange	0.00123912
nicotinate nucleotide biosynthetic process	double-strand break repair via break-induced replication	0.00123912
tubulin complex assembly	cell wall polysaccharide metabolic process	0.00123912
histone exchange	tRNA (5-methylaminomethyl-2-thiouridylate)-methyltransferase activity	0.00123912
protein acetyltransferase complex	replication fork arrest	0.00123912
5'-3' exoribonuclease activity	histone exchange	0.00123912
histone exchange	base-excision repair, base-free sugar-phosphate removal	0.00123912
N-terminal protein amino acid acetylation	replication fork arrest	0.00123912
endodeoxyribonuclease activity, producing 3'-phosphomonoesters	DNA topoisomerase activity	0.00123912
attachment of spindle microtubules to kinetochore	histone exchange	0.00123912
histone exchange	5'-deoxyribose-5-phosphate lyase activity	0.00123912
histone exchange	peptide or protein amino-terminal blocking	0.00132057
response to reactive oxygen species	G-quadruplex DNA binding	0.00132057
response to reactive oxygen species	single-stranded telomeric DNA binding	0.00132057
Ctf18 RFC-like complex	peptide or protein amino-terminal blocking	0.00132057
DNA catabolic process, endonucleolytic	histone ubiquitination	0.00133809
cytoplasmic microtubule	mitotic cell cycle spindle orientation checkpoint	0.00145129
actin nucleation	cell wall chitin biosynthetic process	0.00145129
RecQ helicase-Topo III complex	meiotic DNA double-strand break formation	0.00145129
translational frameshifting	ribonuclease MRP activity	0.00145129
HIR complex	prefoldin complex	0.00158702
endodeoxyribonuclease activity, producing 5'-phosphomonoesters	DNA topological change	0.00158702
replication fork protection	telomeric DNA binding	0.00167498
histone exchange	SWI/SNF complex	0.00177547
regulation of transcription by glucose	peptide or protein amino-terminal blocking	0.00186584
regulation of translational termination	ribonuclease MRP activity	0.00186584
regulation of transcription by glucose	N-terminal protein amino acid acetylation	0.00186584
N-terminal protein amino acid acetylation	HOPS complex	0.00186584
kinesin complex	negative regulation of microtubule depolymerization	0.00186584
N-terminal protein amino acid acetylation	negative regulation of transcription by carbon catabolites	0.00186584
negative regulation of transcription by carbon catabolites	protein acetyltransferase complex	0.00186584
double-strand break repair via break-induced replication	DNA topoisomerase activity	0.00186584
HOPS complex	peptide or protein amino-terminal blocking	0.00186584
regulation of translational elongation	histone exchange	0.00186584
regulation of transcription by glucose	NatA complex	0.00186584
microtubule polymerization or depolymerization	prefoldin complex	0.00186584
negative regulation of transcription by carbon catabolites	NatA complex	0.00186584
GET complex	Ctf18 RFC-like complex	0.00186584
negative regulation of transcription by carbon catabolites	peptide or protein amino-terminal blocking	0.00186584
regulation of transcription by glucose	protein acetyltransferase complex	0.00186584
protein acetyltransferase complex	HOPS complex	0.00186584
regulation of translational elongation	ribonuclease MRP activity	0.00186584
deoxyribonucleoside triphosphate biosynthetic process	prefoldin complex	0.00186584
positive regulation of catabolic process	histone ubiquitination	0.00186584
histone ubiquitination	adenylate kinase activity	0.00186584
HOPS complex	NatA complex	0.00186584
tubulin complex assembly	ubiquitin binding	0.00186886
alpha-1,6-mannosyltransferase complex	cell wall polysaccharide metabolic process	0.00202303
negative regulation of microtubule depolymerization	Ctf18 RFC-like complex	0.00202303
chromosome condensation	meiotic DNA double-strand break formation	0.00202303
mannosyltransferase complex	cell wall polysaccharide metabolic process	0.00202303
DNA topoisomerase activity	meiotic DNA double-strand break formation	0.00202303
Elongator holoenzyme complex	meiotic DNA double-strand break formation	0.00202303
monopolin complex	meiotic DNA double-strand break formation	0.00202303
nucleoplasmic THO complex	NAD-independent histone deacetylase activity	0.00202303
Rpd3L complex	HOPS complex	0.00202621
nuclear-transcribed mRNA poly(A) tail shortening	DNA replication-independent nucleosome assembly	0.00202621
gene silencing by RNA	prefoldin complex	0.00202621
negative regulation of DNA replication initiation	DNA topological change	0.00202621
regulation of DNA replication initiation	DNA topological change	0.00202621
DNA replication checkpoint	DNA topological change	0.00202621
double-strand break repair via break-induced replication	premeiotic DNA synthesis	0.0020286
four-way junction DNA binding	double-strand break repair via break-induced replication	0.00207241
DNA topoisomerase activity	meiotic DNA double-strand break processing	0.0024867
replication fork protection	RecQ helicase-Topo III complex	0.0024867
translational frameshifting	box C/D snoRNP complex	0.0024867
nuclear membrane organization and biogenesis	DNA replication-independent nucleosome assembly	0.0024867
HIR complex	RNA polymerase subunit kinase activity	0.0024867
metallo-sulfur cluster assembly	positive regulation of protein metabolic process	0.0024867
replication fork protection	monopolin complex	0.0024867
positive regulation of response to stimulus	metallo-sulfur cluster assembly	0.0024867
replication fork protection	GET complex	0.0024867
endodeoxyribonuclease activity, producing 5'-phosphomonoesters	carboxy-terminal domain protein kinase complex	0.0024867
replication fork protection	NatC complex	0.0024867
positive regulation of catabolic process	metallo-sulfur cluster assembly	0.0024867
metallo-sulfur cluster assembly	regulation of DNA repair	0.0024867
mitochondrial translation	tRNA-specific ribonuclease activity	0.0024867
Ctf18 RFC-like complex	G2/M transition checkpoint	0.0024867
Elg1 RFC-like complex	SUMO binding	0.0024867
positive regulation of DNA metabolic process	metallo-sulfur cluster assembly	0.0024867
positive regulation of response to stimulus	proteasome assembly	0.0024867
response to reactive oxygen species	meiotic DNA double-strand break formation	0.00249719
tubulin complex assembly	mitochondrial fission	0.00259588
positive regulation of DNA metabolic process	tubulin complex assembly	0.00259588
Rpd3L complex	mitochondrial DNA metabolic process	0.00259588
transcription export complex	NAD-independent histone deacetylase activity	0.00259588
budding cell isotropic bud growth	prefoldin complex	0.00259588
tubulin complex assembly	DNA replication-independent nucleosome assembly	0.00259588
tubulin complex assembly	peptide or protein amino-terminal blocking	0.00267933
deadenylation-dependent decapping of nuclear-transcribed mRNA	response to virus	0.00276233
premeiotic DNA synthesis	single-stranded telomeric DNA binding	0.00281942
regulation of DNA replication initiation	NatC complex	0.00281942
premeiotic DNA synthesis	SWI/SNF complex	0.00281942
dynactin complex	mitotic anaphase B	0.00281942
CAF-1 complex	nucleotide kinase activity	0.00281942
CAF-1 complex	DNA double-strand break processing	0.00281942
negative regulation of DNA replication initiation	NatC complex	0.00281942
DNA replication checkpoint	NatC complex	0.00281942
dynactin complex	anaphase	0.00281942
G-quadruplex DNA binding	premeiotic DNA synthesis	0.00281942
retromer complex, inner shell	prefoldin complex	0.00281942
dynactin complex	negative regulation of microtubule depolymerization	0.00281942
transcription export complex	gene silencing by RNA	0.00281942
replication fork protection	nucleotide kinase activity	0.00281942
cell wall chitin metabolic process	intracellular mRNA localization	0.00291701
cyclin-dependent protein kinase activity	regulation of deoxyribonuclease activity	0.00294792
DNA double-strand break processing	nucleosome disassembly	0.00294792
protein kinase CK2 regulator activity	endodeoxyribonuclease activity, producing 3'-phosphomonoesters	0.00294792
RNA cap binding	Ski complex	0.00294792
negative regulation of translation	Elongator holoenzyme complex	0.00294792
snRNA processing	translation release factor complex	0.00294792
pyridine nucleotide salvage	protein import into peroxisome matrix, receptor recycling	0.00294792
regulation of DNA replication initiation	nicotinate nucleotide biosynthetic process	0.00294792
translation termination factor activity	snRNA processing	0.00294792
snRNA processing	translation release factor activity	0.00294792
endodeoxyribonuclease activity, producing 3'-phosphomonoesters	DNA topoisomerase type I activity	0.00294792
nicotinate nucleotide biosynthetic process	negative regulation of DNA replication initiation	0.00294792
regulation of termination of mating projection growth	Elongator holoenzyme complex	0.00294792
Elongator holoenzyme complex	Sin3 complex	0.00294792
regulation of protein modification process	positive regulation of RNA elongation	0.00294792
Rho GTPase binding	Elongator holoenzyme complex	0.00294792
chromosome condensation	Ric1p-Rgp1p complex	0.00294792
regulation of mating projection biogenesis	Elongator holoenzyme complex	0.00294792
Ctf18 RFC-like complex	replication fork arrest	0.00294792
GET complex	DNA topoisomerase type I activity	0.00294792
gene silencing by RNA	SBF transcription complex	0.00294792
regulation of initiation of mating projection growth	Elongator holoenzyme complex	0.00294792
DNA double-strand break processing	base-excision repair, base-free sugar-phosphate removal	0.00294792
DNA synthesis during DNA repair	DNA double-strand break processing	0.00294792
kinesin complex	microtubule polymerization or depolymerization	0.00294792
intracellular mRNA localization	cell wall polysaccharide metabolic process	0.00294792
nicotinate nucleotide biosynthetic process	DNA replication checkpoint	0.00294792
base pairing with RNA	snRNA processing	0.00294792
very-long-chain fatty acid metabolic process	histone methyltransferase complex	0.00294792
double-strand break repair via break-induced replication	peptidyl-glutamine methylation	0.00294792
prefoldin complex	heterotrimeric G-protein binding	0.00294792
DNA replication factor A complex	Ctf18 RFC-like complex	0.00294792
Rpd3S complex	nucleosome disassembly	0.00294792
negative regulation of meiosis	Rpd3S complex	0.00294792
nicotinate nucleotide biosynthetic process	protein import into peroxisome matrix, receptor recycling	0.00294792
regulation of histone modification	positive regulation of RNA elongation	0.00294792
cyclin-dependent protein kinase activity	negative regulation of deoxyribonuclease activity	0.00294792
positive regulation of DNA metabolic process	histone exchange	0.00318627
double-strand break repair via break-induced replication	nucleotide-excision repair, DNA incision	0.00318627
regulation of DNA replication initiation	DNA catabolic process, endonucleolytic	0.00356765
negative regulation of DNA replication initiation	DNA catabolic process, endonucleolytic	0.00356765
DNA replication checkpoint	DNA catabolic process, endonucleolytic	0.00356765
HOPS complex	DNA replication-independent nucleosome assembly	0.00359086
regulation of histone modification	Rpd3L complex	0.00359086
positive regulation of catabolic process	prefoldin complex	0.00359086
kinesin complex	histone ubiquitination	0.00359086
meiotic DNA double-strand break formation	histone methyltransferase complex	0.00359086
histone exchange	positive regulation of protein metabolic process	0.00359086
telomeric DNA binding	RSC complex	0.00385383
replication fork protection	DNA catabolic process, endonucleolytic	0.00398681
double-strand break repair via break-induced replication	DNA topoisomerase type I activity	0.00403884
CCR4-NOT core complex	meiotic DNA double-strand break processing	0.00403884
DNA replication checkpoint	monopolin complex	0.00403884
mitotic chromosome condensation	histone exchange	0.00403884
poly(A)-specific ribonuclease activity	DNA double-strand break processing	0.00403884
ATP biosynthetic process	GET complex	0.00403884
hydrogen ion transporting ATP synthase activity, rotational mechanism	GET complex	0.00403884
negative regulation of DNA replication initiation	monopolin complex	0.00403884
deadenylation-dependent decapping of nuclear-transcribed mRNA	Ski complex	0.00403884
poly(A)-specific ribonuclease activity	DNA replication-independent nucleosome assembly	0.00403884
polysome	ribonuclease MRP activity	0.00403884
endonuclease activity, active with either ribo- or deoxyribonucleic acids and producing 3'-phosphomonoesters	double-strand break repair via break-induced replication	0.00403884
negative regulation of meiosis	histone deubiquitination	0.00403884
DNA catabolic process, endonucleolytic	phosphatidylinositol 3-kinase complex II	0.00403884
cell wall chitin biosynthetic process	mannosyltransferase complex	0.00403884
regulation of DNA replication initiation	monopolin complex	0.00403884
cell wall chitin biosynthetic process	alpha-1,6-mannosyltransferase complex	0.00403884
double-strand break repair via break-induced replication	regulation of DNA repair	0.00403884
response to singlet oxygen	DNA catabolic process, endonucleolytic	0.00403884
gene silencing by RNA	Elongator holoenzyme complex	0.00403884
histone exchange	histone deubiquitination	0.00403884
SUMO binding	meiotic DNA double-strand break formation	0.00403884
Rpd3L complex	poly(A)-specific ribonuclease activity	0.00403884
ribonuclease MRP activity	histone ubiquitination	0.00420631
tubulin complex assembly	proteasome regulatory particle, base subcomplex	0.00420631
Elg1 RFC-like complex	histone ubiquitination	0.00420631
kinesin complex	outer kinetochore of condensed nuclear chromosome	0.00420631
Rpd3L complex	histone monoubiquitination	0.00420631
fructose transport	prefoldin complex	0.00420631
tRNA-specific ribonuclease activity	histone ubiquitination	0.00420631
alpha-tubulin folding	histone exchange	0.00420631
Rpd3L complex	meiotic sister chromatid cohesion, centromeric	0.00420631
budding cell apical bud growth	cell wall chitin biosynthetic process	0.00420631
double-strand break repair via break-induced replication	proteasome regulatory particle, base subcomplex	0.00420631
prefoldin complex	prenyl-dependent CAAX protease activity	0.00420631
deoxyribonucleoside triphosphate biosynthetic process	DNA replication-independent nucleosome assembly	0.00420631
Rpd3L complex	GDP binding	0.00420631
prefoldin complex	dihydrolipoyl dehydrogenase activity	0.00420631
tubulin complex assembly	nuclear pore complex assembly	0.00420631
histone ubiquitination	Sin3 complex	0.00420631
DNA double-strand break processing	DNA topoisomerase type I activity	0.00420631
double-strand break repair via break-induced replication	positive regulation of ubiquitin-protein ligase activity	0.00420631
double-strand break repair via break-induced replication	calcium-transporting ATPase activity	0.00420631
Ctf18 RFC-like complex	cellular response to nutrient	0.00420631
prefoldin complex	alanine transaminase activity	0.00420631
microtubule polymerization or depolymerization	Elongator holoenzyme complex	0.00420631
Rpd3L complex	DNA primase activity	0.00420631
intracellular copper ion transport	cyclin-dependent protein kinase activity	0.00420631
protein depolymerization	Elongator holoenzyme complex	0.00420631
Elongator holoenzyme complex	GDP-dissociation inhibitor activity	0.00420631
mitotic chromosome condensation	DNA double-strand break processing	0.00420631
inositolphosphoceramide metabolic process	histone exchange	0.00420631
deadenylation-dependent decapping of nuclear-transcribed mRNA	GSE complex	0.00420631
ISWI complex	tubulin complex assembly	0.0046245
tubulin complex assembly	response to virus	0.0046245
Rpd3L complex	microtubule polymerization or depolymerization	0.0046245
replication fork protection	histone exchange	0.0046245
kinesin complex	DNA replication checkpoint	0.0048968
kinesin complex	negative regulation of DNA replication initiation	0.0048968
kinesin complex	regulation of DNA replication initiation	0.0048968
deadenylation-dependent decapping of nuclear-transcribed mRNA	double-strand break repair via break-induced replication	0.00507786
CAF-1 complex	DNA catabolic process, endonucleolytic	0.00531208
negative regulation of ligase activity	prefoldin complex	0.00578652
CCR4-NOT core complex	single-stranded telomeric DNA binding	0.00578652
G-quadruplex DNA binding	CCR4-NOT core complex	0.00578652
deadenylation-dependent decapping of nuclear-transcribed mRNA	SWI/SNF complex	0.00578652
CCR4-NOT core complex	Ctf18 RFC-like complex	0.00578652
Rpd3L complex	mitochondrial DNA replication	0.00578652
Elongator holoenzyme complex	Cdc73/Paf1 complex	0.00612103
deadenylation-dependent decapping of nuclear-transcribed mRNA	prefoldin complex	0.00612103
microtubule-based movement	negative regulation of microtubule depolymerization	0.00612103
negative regulation of meiosis	nucleoplasmic THO complex	0.00612103
deadenylation-dependent decapping of nuclear-transcribed mRNA	meiotic DNA double-strand break formation	0.00612103
Rpd3S complex	H3/H4 histone acetyltransferase activity	0.00612103
deadenylation-dependent decapping of nuclear-transcribed mRNA	negative regulation of translation	0.00612103
Ctf18 RFC-like complex	DNA catabolic process, endonucleolytic	0.00693013
regulation of fungal-type cell wall organization and biogenesis	cell wall chitin metabolic process	0.00713517
nuclear-transcribed mRNA poly(A) tail shortening	SBF transcription complex	0.00713517
DNA replication factor A complex	exodeoxyribonuclease activity	0.00713517
regulation of DNA repair	single-stranded telomeric DNA binding	0.00713517
replication fork protection	intra-S DNA damage checkpoint	0.00713517
mannose inositol phosphoceramide metabolic process	Cdc73/Paf1 complex	0.00713517
mitochondrial inner membrane protein insertion complex	NAD-independent histone deacetylase activity	0.00713517
peptide or protein amino-terminal blocking	carboxy-terminal domain protein kinase complex	0.00713517
budding cell isotropic bud growth	tubulin complex assembly	0.00713517
tubulin complex assembly	histone monoubiquitination	0.00713517
tubulin complex assembly	positive regulation of hydrolase activity	0.00713517
ribonuclease H2 complex	RecQ helicase-Topo III complex	0.00713517
regulation of DNA replication initiation	strand invasion	0.00713517
positive regulation of GTPase activity	tubulin complex assembly	0.00713517
endodeoxyribonuclease activity, producing 3'-phosphomonoesters	Elg1 RFC-like complex	0.00713517
replication fork protection	DNA translocase activity	0.00713517
N-terminal protein amino acid acetylation	carboxy-terminal domain protein kinase complex	0.00713517
exodeoxyribonuclease III activity	DNA replication checkpoint	0.00713517
exodeoxyribonuclease III activity	Ctf18 RFC-like complex	0.00713517
PCNA complex	double-strand break repair via break-induced replication	0.00713517
regulation of transcription, meiotic	negative regulation of DNA replication initiation	0.00713517
regulation of transcription, meiotic	Ctf18 RFC-like complex	0.00713517
regulation of transcription, meiotic	DNA replication checkpoint	0.00713517
nuclear-transcribed mRNA poly(A) tail shortening	ESCRT II complex	0.00713517
methionyl glutamyl tRNA synthetase complex	snRNA processing	0.00713517
nuclear pore complex assembly	prefoldin complex	0.00713517
NatA complex	carboxy-terminal domain protein kinase complex	0.00713517
CORVET complex	premeiotic DNA synthesis	0.00713517
threonine endopeptidase activity	Rpd3L complex	0.00713517
DNA replication checkpoint	G1 DNA damage checkpoint	0.00713517
tRNA 3'-trailer cleavage, exonucleolytic	prefoldin complex	0.00713517
prefoldin complex	histone monoubiquitination	0.00713517
mitochondrial chromosome	Rpd3L complex	0.00713517
transcription factor TFIIF complex	positive regulation of catabolic process	0.00713517
single-stranded telomeric DNA binding	RNA polymerase subunit kinase activity	0.00713517
telomeric DNA binding	histone methyltransferase complex	0.00713517
poly(A)-specific ribonuclease activity	DNA translocase activity	0.00713517
G-quadruplex DNA binding	regulation of DNA repair	0.00713517
proteasome assembly	regulation of DNA repair	0.00713517
positive regulation of catabolic process	proteasome assembly	0.00713517
Rpd3L complex	nucleoplasmic THO complex	0.00713517
negative regulation of DNA replication initiation	nucleosome disassembly	0.00713517
positive regulation of GTPase activity	Elongator holoenzyme complex	0.00713517
NatA complex	histone ubiquitination	0.00713517
positive regulation of DNA metabolic process	double-strand break repair via break-induced replication	0.00713517
Ctf18 RFC-like complex	meiotic sister chromatid cohesion, centromeric	0.00713517
positive regulation of response to stimulus	Ctf18 RFC-like complex	0.00713517
replication fork protection	Elg1 RFC-like complex	0.00713517
mRNA cap binding complex	DNA replication-independent nucleosome assembly	0.00713517
SUMO binding	RecQ helicase-Topo III complex	0.00713517
Rpd3S complex	GET complex	0.00713517
transcription export complex	negative regulation of meiosis	0.00713517
Rpd3L complex	proteasome core complex, alpha-subunit complex	0.00713517
histone lysine N-methyltransferase activity (H3-K36 specific)	NAD-independent histone deacetylase activity	0.00713517
G-quadruplex DNA binding	Holliday junction resolvase complex	0.00713517
SBF transcription complex	CCR4-NOT core complex	0.00713517
regulation of DNA replication initiation	nucleosome disassembly	0.00713517
DNA topoisomerase activity	nucleotide kinase activity	0.00713517
regulation of cell budding	tubulin complex assembly	0.00713517
poly(A)-specific ribonuclease activity	ESCRT II complex	0.00713517
RecQ helicase-Topo III complex	nucleotide kinase activity	0.00713517
regulation of DNA replication initiation	G1 DNA damage checkpoint	0.00713517
tubulin complex assembly	DNA topoisomerase (ATP-hydrolyzing) activity	0.00713517
Cdc73/Paf1 complex	tRNA (5-methylaminomethyl-2-thiouridylate)-methyltransferase activity	0.00713517
regulation of translational elongation	aspartyl-tRNA aminoacylation	0.00713517
DNA replication checkpoint	nucleosome disassembly	0.00713517
inositol trisphosphate phosphatase activity	Cdc73/Paf1 complex	0.00713517
positive regulation of catabolic process	Elongator holoenzyme complex	0.00713517
snoRNA transcription	histone exchange	0.00713517
positive regulation of hydrolase activity	Elongator holoenzyme complex	0.00713517
RNA cap binding	HIR complex	0.00713517
protein acetyltransferase complex	carboxy-terminal domain protein kinase complex	0.00713517
tubulin complex assembly	RSC complex	0.00713517
negative regulation of DNA replication initiation	strand invasion	0.00713517
mitotic chromosome condensation	meiotic DNA double-strand break processing	0.00713517
tubulin complex assembly	heterotrimeric G-protein binding	0.00713517
regulation of DNA replication initiation	exodeoxyribonuclease III activity	0.00713517
Elongator holoenzyme complex	superoxide dismutase copper chaperone activity	0.00713517
G-quadruplex DNA binding	DNA translocase activity	0.00713517
U4 snRNA 3'-end processing	prefoldin complex	0.00713517
RecQ helicase-Topo III complex	regulation of DNA repair	0.00713517
5'-deoxyribose-5-phosphate lyase activity	Elongator holoenzyme complex	0.00713517
intracellular copper ion transport	Elongator holoenzyme complex	0.00713517
regulation of transcription, meiotic	regulation of DNA replication initiation	0.00713517
negative regulation of DNA replication initiation	G1 DNA damage checkpoint	0.00713517
positive regulation of meiosis	NAD-independent histone deacetylase activity	0.00713517
CCR4-NOT core complex	ESCRT II complex	0.00713517
aspartyl-tRNA aminoacylation	eukaryotic translation initiation factor 2B complex	0.00713517
DNA topoisomerase type I activity	single-stranded telomeric DNA binding	0.00713517
histone lysine N-methyltransferase activity (H3-K36 specific)	tubulin complex assembly	0.00713517
DNA translocase activity	single-stranded telomeric DNA binding	0.00713517
5'-3' exoribonuclease activity	prefoldin complex	0.00713517
cyclin-dependent protein kinase activity	nucleosome disassembly	0.00713517
DNA replication checkpoint	strand invasion	0.00713517
Holliday junction resolvase complex	single-stranded telomeric DNA binding	0.00713517
G-quadruplex DNA binding	RNA polymerase subunit kinase activity	0.00713517
positive regulation of protein metabolic process	proteasome assembly	0.00713517
exodeoxyribonuclease III activity	negative regulation of DNA replication initiation	0.00713517
G-quadruplex DNA binding	DNA topoisomerase type I activity	0.00713517
polysome	tubulin complex assembly	0.00725093
repairosome	prefoldin complex	0.00735759
Rpd3L complex	regulation of protein modification process	0.00735759
translational frameshifting	tRNA-specific ribonuclease activity	0.00735759
deadenylation-dependent decapping of nuclear-transcribed mRNA	Cdc73/Paf1 complex	0.00735759
N-terminal protein amino acid acetylation	SWI/SNF complex	0.00744743
NatA complex	SWI/SNF complex	0.00744743
DNA catabolic process, endonucleolytic	nucleosome disassembly	0.00744743
calcium ion transport	single-stranded telomeric DNA binding	0.00744743
calcium ion transport	meiotic DNA double-strand break formation	0.00744743
CORVET complex	endodeoxyribonuclease activity, producing 5'-phosphomonoesters	0.00744743
protein acetyltransferase complex	SWI/SNF complex	0.00744743
Ctf18 RFC-like complex	RecQ helicase-Topo III complex	0.00744743
chromosome condensation	histone exchange	0.00744743
N-terminal protein amino acid acetylation	GET complex	0.00744743
regulation of translational elongation	tRNA-specific ribonuclease activity	0.00744743
G-quadruplex DNA binding	calcium ion transport	0.00744743
nucleotide kinase activity	histone ubiquitination	0.00744743
tubulin complex assembly	SUMO binding	0.00744743
calcium ion transport	telomeric DNA binding	0.00744743
peptide or protein amino-terminal blocking	SWI/SNF complex	0.00744743
positive regulation of catabolic process	meiotic DNA double-strand break formation	0.00744743
tubulin complex assembly	retromer complex, inner shell	0.00744743
protein acetyltransferase complex	GET complex	0.00744743
prefoldin complex	peptide pheromone maturation	0.00853125
polysome	GET complex	0.00945151
Rpd3L complex	protein depolymerization	0.00945151
Rpd3L complex	proteasome assembly	0.00946909
cytoplasmic microtubule	Elongator holoenzyme complex	0.00946909
prefoldin complex	DNA topological change	0.00946909
Ctf18 RFC-like complex	histone deubiquitination	0.0102885
N-glycan processing	Rpd3L complex	0.0102885
tubulin complex assembly	U4 snRNA 3'-end processing	0.0102885
tubulin complex assembly	meiotic sister chromatid cohesion	0.0102885
tubulin complex assembly	tRNA 3'-trailer cleavage, exonucleolytic	0.0102885
Rpd3L complex	negative regulation of deoxyribonuclease activity	0.0102885
Rpd3L complex	regulation of deoxyribonuclease activity	0.0102885
nuclear-transcribed mRNA poly(A) tail shortening	meiotic DNA double-strand break processing	0.0102885
tubulin complex assembly	dihydrolipoyl dehydrogenase activity	0.0102885
CCR4-NOT core complex	histone ubiquitination	0.0102885
peptide or protein amino-terminal blocking	replication fork arrest	0.0102885
response to exogenous dsRNA	monopolin complex	0.0102885
Ctf18 RFC-like complex	meiotic joint molecule formation	0.0102885
tubulin complex assembly	microtubule polymerization or depolymerization	0.0102885
tubulin complex assembly	prenyl-dependent CAAX protease activity	0.0102885
four-way junction DNA binding	DNA catabolic process, endonucleolytic	0.0102885
endodeoxyribonuclease activity, producing 5'-phosphomonoesters	positive regulation of RNA elongation	0.0102885
regulation of DNA replication initiation	exodeoxyribonuclease activity	0.0102885
aster	prefoldin complex	0.0102885
deoxyribonucleoside triphosphate biosynthetic process	tubulin complex assembly	0.0102885
DNA double-strand break processing	histone ubiquitination	0.0102885
tubulin complex assembly	phosphatidylinositol metabolic process	0.0102885
exodeoxyribonuclease activity	negative regulation of DNA replication initiation	0.0102885
tubulin complex assembly	microtubule plus-end binding	0.0102885
exodeoxyribonuclease activity	DNA replication checkpoint	0.0102885
Rpd3L complex	very-long-chain fatty acid metabolic process	0.0102885
box C/D snoRNP complex	eukaryotic translation initiation factor 4F complex	0.0102885
endodeoxyribonuclease activity, producing 5'-phosphomonoesters	meiotic DNA double-strand break processing	0.0102885
phosphatidylinositol metabolic process	prefoldin complex	0.0102885
tubulin complex assembly	fructose transport	0.0102885
SWI/SNF complex	Cdc73/Paf1 complex	0.0102885
hemicellulose metabolic process	Cdc73/Paf1 complex	0.0102885
mRNA cap binding complex	Ctf18 RFC-like complex	0.0102885
N-glycan processing	Cdc73/Paf1 complex	0.0102885
protein depolymerization	prefoldin complex	0.0102885
DNA catabolic process, endonucleolytic	poly(A) binding	0.0102885
positive regulation of cellular biosynthetic process	Ric1p-Rgp1p complex	0.0102885
endonuclease activity, active with either ribo- or deoxyribonucleic acids and producing 3'-phosphomonoesters	DNA topoisomerase activity	0.0102885
Rpd3L complex	negative regulation of MAPKKK cascade	0.0102885
double-strand break repair via break-induced replication	poly(A) binding	0.0102885
tubulin complex assembly	regulation of DNA repair	0.0102885
Holliday junction resolvase complex	regulation of DNA replication initiation	0.0102885
5'-3' exoribonuclease activity	DNA catabolic process, endonucleolytic	0.0102885
meiotic sister chromatid cohesion	prefoldin complex	0.0102885
endonuclease activity, active with either ribo- or deoxyribonucleic acids and producing 3'-phosphomonoesters	Elg1 RFC-like complex	0.0102885
endodeoxyribonuclease activity, producing 5'-phosphomonoesters	DNA topoisomerase activity	0.0102885
protein phosphatase type 2A regulator activity	Ctf18 RFC-like complex	0.0102885
tubulin complex assembly	alanine transaminase activity	0.0102885
RNA cap binding	tubulin complex assembly	0.0102885
tubulin complex assembly	mitotic spindle stabilization	0.0102885
regulation of histone modification	DNA topological change	0.0102885
Holliday junction resolvase complex	DNA replication checkpoint	0.0102885
histone lysine N-methyltransferase activity (H3-K36 specific)	Rpd3L complex	0.0102885
membrane raft	cell wall polysaccharide metabolic process	0.0102885
aster	tubulin complex assembly	0.0102885
Holliday junction resolvase complex	negative regulation of DNA replication initiation	0.0102885
positive regulation of DNA metabolic process	proteasome assembly	0.0102885
cytoplasmic microtubule	Rpd3S complex	0.0107507
DNA secondary structure binding	double-strand break repair via break-induced replication	0.0110054
kinesin complex	Rpd3L complex	0.0115264
negative regulation of microtubule depolymerization	histone exchange	0.0115449
ISWI complex	prefoldin complex	0.0115449
positive regulation of protein metabolic process	prefoldin complex	0.0115449
response to exogenous dsRNA	ribonuclease MRP activity	0.0115449
regulation of protein modification process	carboxy-terminal domain protein kinase complex	0.0117728
positive regulation of response to stimulus	carboxy-terminal domain protein kinase complex	0.0117728
DNA translocase activity	carboxy-terminal domain protein kinase complex	0.0117728
superoxide dismutase copper chaperone activity	single-stranded telomeric DNA binding	0.0117728
ncRNA polyadenylation	ESCRT II complex	0.0117728
G-quadruplex DNA binding	activation of anaphase-promoting complex	0.0117728
positive regulation of glycolysis	transcription factor TFIIF complex	0.0117728
meiotic DNA double-strand break processing	nucleosome disassembly	0.0117728
four-way junction helicase activity	G-quadruplex DNA binding	0.0117728
protein phosphatase type 2A regulator activity	superoxide dismutase copper chaperone activity	0.0117728
G-quadruplex DNA binding	base-excision repair, base-free sugar-phosphate removal	0.0117728
manganese-transporting ATPase activity	G-quadruplex DNA binding	0.0117728
Ski complex	3-dehydroquinate synthase activity	0.0117728
PCNA complex	Ctf18 RFC-like complex	0.0117728
PCNA complex	DNA replication checkpoint	0.0117728
base pairing with RNA	prefoldin complex	0.0117728
G-quadruplex DNA binding	5'-deoxyribose-5-phosphate lyase activity	0.0117728
meiotic DNA double-strand break processing	superoxide dismutase copper chaperone activity	0.0117728
Ctf18 RFC-like complex	nucleolar chromatin	0.0117728
Ski complex	carbon-oxygen lyase activity, acting on phosphates	0.0117728
transcription factor TFIIF complex	regulation of carbohydrate catabolic process	0.0117728
meiotic DNA double-strand break formation	mechanically gated channel activity	0.0117728
tRNA catabolic process	ESCRT II complex	0.0117728
G-quadruplex DNA binding	proteasome regulatory particle, base subcomplex	0.0117728
ubiquitin binding	histone methyltransferase complex	0.0117728
Ctf18 RFC-like complex	importin-alpha export receptor activity	0.0117728
G-quadruplex DNA binding	nucleosome disassembly	0.0117728
protoporphyrinogen oxidase activity	histone ubiquitination	0.0117728
response to virus	3-dehydroquinate synthase activity	0.0117728
DNA replication checkpoint	DNA primase activity	0.0117728
protein phosphatase type 2A regulator activity	age-dependent response to reactive oxygen species	0.0117728
protein phosphatase type 2A regulator activity	age-dependent response to reactive oxygen species during chronological cell aging	0.0117728
DNA synthesis during DNA repair	single-stranded telomeric DNA binding	0.0117728
protein urmylation	methionyl glutamyl tRNA synthetase complex	0.0117728
gene silencing by RNA	ESCRT II complex	0.0117728
translational frameshifting	5S rRNA binding	0.0117728
translational frameshifting	translation termination factor activity	0.0117728
positive regulation of response to stimulus	single-stranded telomeric DNA binding	0.0117728
5'-deoxyribose-5-phosphate lyase activity	single-stranded telomeric DNA binding	0.0117728
asparaginyl-tRNA aminoacylation	snoRNA processing	0.0117728
G-quadruplex DNA binding	DNA synthesis during DNA repair	0.0117728
replication fork protection	strand invasion	0.0117728
ubiquitin conjugating enzyme complex	Ric1p-Rgp1p complex	0.0117728
translational frameshifting	rRNA primary transcript binding	0.0117728
negative regulation of meiosis	extrinsic to mitochondrial inner membrane	0.0117728
snRNA catabolic process	ESCRT II complex	0.0117728
NatC complex	replication fork arrest	0.0117728
nucleosome disassembly	single-stranded telomeric DNA binding	0.0117728
external side of endosome membrane	DNA replication-independent nucleosome assembly	0.0117728
manganese-transporting ATPase activity	Ctf18 RFC-like complex	0.0117728
replication fork protection	negative regulation of deoxyribonuclease activity	0.0117728
replication fork protection	regulation of deoxyribonuclease activity	0.0117728
CAF-1 complex	nucleosome disassembly	0.0117728
ESCRT II complex	proteasome regulatory particle, base subcomplex	0.0117728
Ctf18 RFC-like complex	regulation of deoxyribonuclease activity	0.0117728
G-quadruplex DNA binding	superoxide dismutase copper chaperone activity	0.0117728
dynactin complex	spindle disassembly	0.0117728
NatC complex	Ric1p-Rgp1p complex	0.0117728
Ctf18 RFC-like complex	negative regulation of deoxyribonuclease activity	0.0117728
Ctf18 RFC-like complex	activation of anaphase-promoting complex	0.0117728
strand invasion	carboxy-terminal domain protein kinase complex	0.0117728
intracellular copper ion transport	RNA polymerase subunit kinase activity	0.0117728
SUMO binding	carboxy-terminal domain protein kinase complex	0.0117728
ESCRT II complex	regulation of DNA repair	0.0117728
nicotinate nucleotide biosynthetic process	meiotic DNA double-strand break processing	0.0117728
ESCRT II complex	polynucleotide adenylyltransferase activity	0.0117728
dynactin complex	spindle midzone assembly	0.0117728
positive regulation of DNA metabolic process	ESCRT II complex	0.0117728
ESCRT II complex	TRAMP complex	0.0117728
single-stranded telomeric DNA binding	mechanically gated channel activity	0.0117728
dynactin complex	protein polymerization	0.0117728
ESCRT II complex	5'-deoxyribose-5-phosphate lyase activity	0.0117728
telomeric DNA binding	peptidyl-glutamine methylation	0.0117728
CAF-1 complex	positive regulation of response to stimulus	0.0117728
regulator of G-protein signaling activity	histone ubiquitination	0.0117728
protein phosphatase type 2A regulator activity	zinc ion homeostasis	0.0117728
manganese-transporting ATPase activity	telomeric DNA binding	0.0117728
meiotic DNA double-strand break formation	peptidyl-glutamine methylation	0.0117728
manganese-transporting ATPase activity	meiotic DNA double-strand break formation	0.0117728
mitochondrial inner membrane protein insertion complex	histone ubiquitination	0.0117728
translational frameshifting	Ric1p-Rgp1p complex	0.0117728
intracellular copper ion transport	carboxy-terminal domain protein kinase complex	0.0117728
5'-3' exoribonuclease activity	nucleotide kinase activity	0.0117728
replication fork protection	DNA synthesis during DNA repair	0.0117728
snRNA capping	negative regulation of meiosis	0.0117728
mitochondrial translation	tRNA-intron endonuclease complex	0.0117728
DNA synthesis during DNA repair	meiotic DNA double-strand break processing	0.0117728
regulation of histone modification	carboxy-terminal domain protein kinase complex	0.0117728
PCNA complex	meiotic DNA double-strand break processing	0.0117728
response to hydroperoxide	single-stranded telomeric DNA binding	0.0117728
carbon-oxygen lyase activity, acting on phosphates	negative regulation of translation	0.0117728
activation of anaphase-promoting complex	single-stranded telomeric DNA binding	0.0117728
Ctf18 RFC-like complex	regulator of G-protein signaling activity	0.0117728
base-excision repair, base-free sugar-phosphate removal	single-stranded telomeric DNA binding	0.0117728
G-quadruplex DNA binding	mechanically gated channel activity	0.0117728
G-quadruplex DNA binding	positive regulation of response to stimulus	0.0117728
CAF-1 complex	base-excision repair, base-free sugar-phosphate removal	0.0117728
5'-3' exoribonuclease activity	single-stranded telomeric DNA binding	0.0117728
transcription export complex	triplex DNA binding	0.0117728
nucleosome disassembly	carboxy-terminal domain protein kinase complex	0.0117728
translational frameshifting	translation release factor complex	0.0117728
base-excision repair, base-free sugar-phosphate removal	carboxy-terminal domain protein kinase complex	0.0117728
activation of anaphase-promoting complex	meiotic DNA double-strand break formation	0.0117728
manganese-transporting ATPase activity	single-stranded telomeric DNA binding	0.0117728
regulation of DNA repair	carboxy-terminal domain protein kinase complex	0.0117728
activation of anaphase-promoting complex	telomeric DNA binding	0.0117728
transcription export complex	DSIF complex	0.0117728
gene silencing by RNA	5'-3' exoribonuclease activity	0.0117728
translational frameshifting	translation release factor activity	0.0117728
DNA topoisomerase (ATP-hydrolyzing) activity	single-stranded telomeric DNA binding	0.0117728
Ctf18 RFC-like complex	diphosphoinositol-pentakisphosphate kinase activity	0.0117728
G-quadruplex DNA binding	nicotinate nucleotide biosynthetic process	0.0117728
negative regulation of deoxyribonuclease activity	carboxy-terminal domain protein kinase complex	0.0117728
G-quadruplex DNA binding	5'-3' exoribonuclease activity	0.0117728
positive regulation of response to stimulus	ESCRT II complex	0.0117728
four-way junction helicase activity	single-stranded telomeric DNA binding	0.0117728
translational frameshifting	cytokinesis, contractile ring formation	0.0117728
nicotinate nucleotide biosynthetic process	Ctf18 RFC-like complex	0.0117728
telomeric DNA binding	mechanically gated channel activity	0.0117728
regulation of transcription, meiotic	carboxy-terminal domain protein kinase complex	0.0117728
positive regulation of protein metabolic process	ESCRT II complex	0.0117728
Rpd3L complex	telomeric DNA binding	0.0117728
proteasome regulatory particle, base subcomplex	single-stranded telomeric DNA binding	0.0117728
RNA cap binding	Ric1p-Rgp1p complex	0.0117728
response to hydroperoxide	G-quadruplex DNA binding	0.0117728
positive regulation of DNA metabolic process	carboxy-terminal domain protein kinase complex	0.0117728
translation release factor complex	prefoldin complex	0.0117728
carbon-oxygen lyase activity, acting on phosphates	response to virus	0.0117728
replication fork arrest	single-stranded telomeric DNA binding	0.0117728
methionyl glutamyl tRNA synthetase complex	histone methyltransferase complex	0.0117728
response to reactive oxygen species	protein phosphatase type 2A regulator activity	0.0117728
G-quadruplex DNA binding	peptidyl-glutamine methylation	0.0117728
G-quadruplex DNA binding	replication fork arrest	0.0117728
CAF-1 complex	negative regulation of deoxyribonuclease activity	0.0117728
CAF-1 complex	regulation of deoxyribonuclease activity	0.0117728
RecQ helicase-Topo III complex	DNA topoisomerase (ATP-hydrolyzing) activity	0.0117728
translational frameshifting	asparaginyl-tRNA aminoacylation	0.0117728
RecQ helicase-Topo III complex	single-stranded DNA-dependent ATPase activity	0.0117728
regulation of DNA replication initiation	DNA primase activity	0.0117728
protein phosphatase type 2A regulator activity	intracellular copper ion transport	0.0117728
RecQ helicase-Topo III complex	replication fork arrest	0.0117728
nuclear division	Ctf18 RFC-like complex	0.0117728
HIR complex	DSIF complex	0.0117728
SUMO binding	ESCRT II complex	0.0117728
translational frameshifting	base pairing with RNA	0.0117728
response to hydroperoxide	RecQ helicase-Topo III complex	0.0117728
SCF ubiquitin ligase complex	ESCRT II complex	0.0117728
premeiotic DNA synthesis	carboxy-terminal domain protein kinase complex	0.0117728
regulation of deoxyribonuclease activity	carboxy-terminal domain protein kinase complex	0.0117728
PCNA complex	regulation of DNA replication initiation	0.0117728
G-quadruplex DNA binding	DNA topoisomerase (ATP-hydrolyzing) activity	0.0117728
positive regulation of catabolic process	carboxy-terminal domain protein kinase complex	0.0117728
CAF-1 complex	DNA synthesis during DNA repair	0.0117728
PCNA complex	negative regulation of DNA replication initiation	0.0117728
meiotic joint molecule formation	carboxy-terminal domain protein kinase complex	0.0117728
superoxide dismutase copper chaperone activity	RNA polymerase subunit kinase activity	0.0117728
Ski complex	5'-3' exoribonuclease activity	0.0117728
CAF-1 complex	regulation of transcription, meiotic	0.0117728
COPI vesicle coat	Ric1p-Rgp1p complex	0.0117728
spindle disassembly	Ctf18 RFC-like complex	0.0117728
nicotinate nucleotide biosynthetic process	single-stranded telomeric DNA binding	0.0117728
DNA synthesis during DNA repair	carboxy-terminal domain protein kinase complex	0.0117728
negative regulation of translation	3-dehydroquinate synthase activity	0.0117728
DNA replication factor A complex	meiotic joint molecule formation	0.0117728
positive regulation of protein metabolic process	carboxy-terminal domain protein kinase complex	0.0117728
negative regulation of meiosis	nucleolus organization and biogenesis	0.0117728
tubulin complex assembly	base pairing with RNA	0.0117728
tubulin complex assembly	translation release factor complex	0.0117728
replication fork protection	base-excision repair, base-free sugar-phosphate removal	0.0117728
peptidyl-glutamine methylation	single-stranded telomeric DNA binding	0.0117728
transcription factor TFIIF complex	regulation of glycolysis	0.0117728
transcription factor TFIIF complex	regulation of cellular catabolic process	0.0117728
superoxide dismutase copper chaperone activity	carboxy-terminal domain protein kinase complex	0.0117728
transcription factor TFIIF complex	positive regulation of cellular catabolic process	0.0117728
meiotic DNA double-strand break processing	base-excision repair, base-free sugar-phosphate removal	0.0117728
RecQ helicase-Topo III complex	DNA primase activity	0.0117728
response to hydroperoxide	meiotic DNA double-strand break processing	0.0117728
Rpd3L complex	nuclear RNA export factor complex	0.0117728
regulation of transcription, meiotic	replication fork protection	0.0117728
negative regulation of DNA replication initiation	DNA primase activity	0.0117728
positive regulation of catabolic process	ESCRT II complex	0.0117728
methionyl glutamyl tRNA synthetase complex	snoRNA processing	0.0117728
CAF-1 complex	sphingolipid catabolic process	0.0117728
protein phosphatase type 2A regulator activity	age-dependent response to oxidative stress during chronological cell aging	0.0117728
regulation of transcription from RNA polymerase II promoter, mitotic	histone exchange	0.0118852
anaphase	Ctf18 RFC-like complex	0.0118852
glycerol transport	cell wall chitin metabolic process	0.0118852
nuclear-transcribed mRNA poly(A) tail shortening	Ctf18 RFC-like complex	0.0118852
HIR complex	CCR4-NOT core complex	0.0118852
histone exchange	nucleotide-excision repair, DNA duplex unwinding	0.0118852
nuclear-transcribed mRNA poly(A) tail shortening	G-quadruplex DNA binding	0.0118852
nuclear-transcribed mRNA poly(A) tail shortening	single-stranded telomeric DNA binding	0.0118852
Ctf18 RFC-like complex	mitotic anaphase B	0.0118852
microtubule-based movement	negative regulation of cytoskeleton organization and biogenesis	0.0122518
four-way junction DNA binding	nuclear membrane organization and biogenesis	0.0124201
alpha-1,6-mannosyltransferase complex	regulation of protein localization	0.0124201
positive regulation of response to stimulus	cyclin-dependent protein kinase activity	0.0124201
kinesin complex	protein depolymerization	0.0124201
histone exchange	3-dehydroquinate synthase activity	0.0124201
mannosyltransferase complex	regulation of protein localization	0.0124201
negative regulation of glycogen biosynthetic process	mannosyltransferase complex	0.0124201
short-chain fatty acid metabolic process	prefoldin complex	0.0124201
negative regulation of phosphorus metabolic process	mannosyltransferase complex	0.0124201
phosphatidylinositol phosphate kinase activity	cell wall polysaccharide metabolic process	0.0124201
CORVET complex	proteasome regulatory particle, base subcomplex	0.0124201
endoplasmic reticulum organization and biogenesis	histone methyltransferase complex	0.0124201
DNA synthesis during DNA repair	Cdc73/Paf1 complex	0.0124201
5'-3' exoribonuclease activity	negative regulation of translation	0.0124201
histone lysine N-methyltransferase activity (H3-K36 specific)	prefoldin complex	0.0124201
positive regulation of gluconeogenesis	Ric1p-Rgp1p complex	0.0124201
specific transcription from RNA polymerase II promoter	prefoldin complex	0.0124201
negative regulation of specific transcription from RNA polymerase II promoter	transcription factor TFIIF complex	0.0124201
base-excision repair, base-free sugar-phosphate removal	Cdc73/Paf1 complex	0.0124201
HOPS complex	premeiotic DNA synthesis	0.0124201
SBF transcription complex	ubiquitin binding	0.0124201
DNA topological change	Cdc73/Paf1 complex	0.0124201
regulation of deoxyribonuclease activity	DNA topological change	0.0124201
Elg1 RFC-like complex	meiotic DNA double-strand break formation	0.0124201
negative regulation of phosphorus metabolic process	alpha-1,6-mannosyltransferase complex	0.0124201
base-excision repair, base-free sugar-phosphate removal	DNA topological change	0.0124201
meiotic DNA double-strand break formation	mitotic cell cycle spindle orientation checkpoint	0.0124201
cytoplasmic microtubule	negative regulation of cytoskeleton organization and biogenesis	0.0124201
nuclear membrane organization and biogenesis	histone methyltransferase complex	0.0124201
regulation of translational elongation	SWI/SNF complex	0.0124201
chromatin accessibility complex	transcription factor TFIIF complex	0.0124201
1-phosphatidylinositol-3-phosphate 5-kinase activity	cell wall polysaccharide metabolic process	0.0124201
polysome	translation termination factor activity	0.0124201
negative regulation of deoxyribonuclease activity	DNA topological change	0.0124201
transcription factor TFIIF complex	negative regulation of transcription by pheromones	0.0124201
regulation of transcription, meiotic	DNA topological change	0.0124201
HIR complex	nuclear membrane organization and biogenesis	0.0124201
positive regulation of response to stimulus	histone methyltransferase complex	0.0124201
NAD-independent histone deacetylase activity	Cdc73/Paf1 complex	0.0124201
DNA-protein loading ATPase activity	replication fork protection	0.0124201
Ctf18 RFC-like complex	proteasome regulatory particle, base subcomplex	0.0124201
positive regulation of meiosis	negative regulation of meiosis	0.0124201
DNA synthesis during DNA repair	DNA topological change	0.0124201
negative regulation of glycogen biosynthetic process	alpha-1,6-mannosyltransferase complex	0.0124201
nucleoplasmic THO complex	DNA topoisomerase type I activity	0.0124201
multi-eIF complex	importin-alpha export receptor activity	0.0124201
GET complex	DNA topoisomerase activity	0.0124201
cell wall chitin biosynthetic process	intracellular mRNA localization	0.0124986
cyclin-dependent protein kinase activity	alpha-1,6-mannosyltransferase complex	0.0132674
RNA cap binding	double-strand break repair via break-induced replication	0.0132674
protein kinase CK2 regulator activity	RSC complex	0.0132674
RecQ helicase-Topo III complex	single-stranded DNA specific endodeoxyribonuclease activity	0.0132674
chromosome condensation	DNA double-strand break processing	0.0132674
CCR4-NOT core complex	NatA complex	0.0132674
polysome	box C/D snoRNP complex	0.0132674
histone methyltransferase complex	adenylate kinase activity	0.0132674
double-strand break repair via break-induced replication	age-dependent response to reactive oxygen species during chronological cell aging	0.0132674
telomeric DNA binding	replication fork arrest	0.0132674
monopolin complex	NAD-independent histone deacetylase activity	0.0132674
monopolin complex	nucleotide kinase activity	0.0132674
GET complex	nucleotide kinase activity	0.0132674
positive regulation of DNA metabolic process	cyclin-dependent protein kinase activity	0.0132674
cyclin-dependent protein kinase activity	mannosyltransferase complex	0.0132674
transcription export complex	DNA topoisomerase activity	0.0132674
deoxyribonucleoside diphosphate metabolic process	double-strand break repair via break-induced replication	0.0132674
Rpd3L complex	meiotic sister chromatid cohesion	0.0132674
organelle fission	prefoldin complex	0.0148416
polysome	tRNA-specific ribonuclease activity	0.0148416
CCR4-NOT core complex	DNA double-strand break processing	0.0151743
tubulin complex assembly	MAP kinase activity	0.0151743
NatA complex	meiotic DNA double-strand break formation	0.0151743
endodeoxyribonuclease activity, producing 5'-phosphomonoesters	HOPS complex	0.0151743
anaphase	mitotic cell cycle spindle orientation checkpoint	0.0151743
NAD-dependent histone deacetylase activity	ribonuclease MRP activity	0.0151743
gene silencing by RNA	tubulin complex assembly	0.0151743
regulation of DNA replication initiation	DNA replication-independent nucleosome assembly	0.0151743
deadenylation-dependent decapping of nuclear-transcribed mRNA	G-quadruplex DNA binding	0.0151743
tubulin complex assembly	short-chain fatty acid metabolic process	0.0151743
negative regulation of DNA replication initiation	DNA replication-independent nucleosome assembly	0.0151743
DNA replication checkpoint	DNA replication-independent nucleosome assembly	0.0151743
tubulin complex assembly	premeiotic DNA synthesis	0.0151743
deadenylation-dependent decapping of nuclear-transcribed mRNA	single-stranded telomeric DNA binding	0.0151743
negative regulation of meiosis	positive regulation of carbohydrate metabolic process	0.0151743
negative regulation of meiosis	ribonuclease MRP activity	0.0151743
protein kinase CK2 regulator activity	Rpd3L complex	0.0151743
GET complex	meiotic DNA double-strand break formation	0.0151743
double-strand break repair via break-induced replication	SUMO binding	0.0151743
mitotic anaphase B	mitotic cell cycle spindle orientation checkpoint	0.0151743
ribonuclease MRP activity	NAD-independent histone deacetylase activity	0.0151743
negative regulation of cytoskeleton organization and biogenesis	nuclear migration, microtubule-mediated	0.0167708
regulation of DNA replication initiation	prefoldin complex	0.0175868
DNA replication checkpoint	prefoldin complex	0.0175868
negative regulation of DNA replication initiation	prefoldin complex	0.0175868
deadenylation-dependent decapping of nuclear-transcribed mRNA	H3/H4 histone acetyltransferase activity	0.0188634
MAP kinase activity	prefoldin complex	0.0188634
nucleoplasmic THO complex	NAD-dependent histone deacetylase activity	0.0188634
RNA cap binding	polysome	0.0194935
transcription factor TFIIF complex	H3/H4 histone acetyltransferase activity	0.0194935
anaphase	monopolin complex	0.0194935
tRNA 3'-end processing	prefoldin complex	0.0194935
CCR4-NOT core complex	monopolin complex	0.0194935
mitotic anaphase B	monopolin complex	0.0194935
mitotic chromosome condensation	prefoldin complex	0.0194935
histone exchange	glycogen synthase kinase 3 activity	0.0194935
nuclear membrane organization and biogenesis	telomeric DNA binding	0.0194935
GET complex	CCR4-NOT core complex	0.0194935
SBF transcription complex	double-strand break repair via break-induced replication	0.0194935
GET complex	peptide pheromone maturation	0.0194935
telomeric DNA binding	regulation of DNA repair	0.0198318
intrinsic to peroxisomal membrane	NatA complex	0.0198318
intrinsic to peroxisomal membrane	peptide or protein amino-terminal blocking	0.0198318
core TFIIH complex	histone methyltransferase complex	0.0198318
SSL2-core TFIIH complex portion of holo TFIIH complex	histone methyltransferase complex	0.0198318
N-terminal protein amino acid acetylation	intrinsic to peroxisomal membrane	0.0198318
hemicellulose metabolic process	Rpd3L complex	0.0198318
protein acetyltransferase complex	intrinsic to peroxisomal membrane	0.0198318
regulation of ubiquitin-protein ligase activity during mitotic cell cycle	prefoldin complex	0.0198318
nuclear-transcribed mRNA poly(A) tail shortening	HIR complex	0.0198318
nuclear-transcribed mRNA poly(A) tail shortening	histone ubiquitination	0.0198318
kinesin complex	negative regulation of cytoskeleton organization and biogenesis	0.0198318
holo TFIIH complex	histone methyltransferase complex	0.0198318
tubulin complex assembly	peptide pheromone maturation	0.0206579
NuA3 histone acetyltransferase complex	Rpd3L complex	0.0206579
DNA secondary structure binding	DNA catabolic process, endonucleolytic	0.0210883
GET complex	NatA complex	0.0222027
HOPS complex	Ric1p-Rgp1p complex	0.0222027
N-terminal protein amino acid acetylation	peroxisome targeting sequence binding	0.0222027
Rpd3L complex	mitochondrial genome maintenance	0.0222027
GET complex	phosphatidylinositol 3-kinase complex II	0.0222027
phosphatidylinositol 3-kinase complex II	adenylate kinase activity	0.0222027
inositolphosphoceramide metabolic process	Cdc73/Paf1 complex	0.0222027
Sin3 complex	RSC complex	0.0222027
peptide or protein amino-terminal blocking	positive regulation of RNA elongation	0.0222027
5'-3' exoribonuclease activity	double-strand break repair via break-induced replication	0.0222027
protein acetyltransferase complex	positive regulation of RNA elongation	0.0222027
mismatched DNA binding	nuclear membrane organization and biogenesis	0.0222027
mRNA cap binding complex	HIR complex	0.0222027
transcription export complex	loss of chromatin silencing during replicative cell aging	0.0222027
DNA topoisomerase activity	adenylate kinase activity	0.0222027
Elg1 RFC-like complex	intra-S DNA damage checkpoint	0.0222027
NatA complex	monopolin complex	0.0222027
recruitment of 3'-end processing factors to RNA polymerase II holoenzyme complex	histone exchange	0.0222027
negative regulation of meiosis	histone lysine N-methyltransferase activity (H3-K36 specific)	0.0222027
regulation of phosphorus metabolic process	mannosyltransferase complex	0.0222027
regulation of phosphorus metabolic process	alpha-1,6-mannosyltransferase complex	0.0222027
NatA complex	positive regulation of RNA elongation	0.0222027
regulation of DNA repair	histone ubiquitination	0.0222027
negative regulation of meiosis	mitochondrial inner membrane protein insertion complex	0.0222027
peroxisome targeting sequence binding	protein acetyltransferase complex	0.0222027
chromosome condensation	nucleoplasmic THO complex	0.0222027
peroxisome targeting sequence binding	NatA complex	0.0222027
peroxisome targeting sequence binding	peptide or protein amino-terminal blocking	0.0222027
response to exogenous dsRNA	box C/D snoRNA metabolic process	0.0222027
CCR4-NOT core complex	GARP complex	0.0222027
poly(A)-specific ribonuclease activity	GARP complex	0.0222027
phosphatidyl-N-methylethanolamine N-methyltransferase activity	cell wall polysaccharide metabolic process	0.0222027
mitotic chromosome condensation	adenylate kinase activity	0.0222027
response to singlet oxygen	adenylate kinase activity	0.0222027
nucleotide kinase activity	regulation of DNA repair	0.0222027
hemicellulose metabolic process	histone ubiquitination	0.0222027
transcription factor TFIIF complex	histone ubiquitination	0.0222027
nuclear-transcribed mRNA poly(A) tail shortening	GARP complex	0.0222027
double-strand break repair via break-induced replication	5'-deoxyribose-5-phosphate lyase activity	0.0222027
double-strand break repair via break-induced replication	DNA topoisomerase (ATP-hydrolyzing) activity	0.0222027
negative regulation of meiosis	Sin3 complex	0.0222027
N-terminal protein amino acid acetylation	positive regulation of RNA elongation	0.0222027
mitochondrial inner membrane protein insertion complex	NAD-dependent histone deacetylase activity	0.0222027
mitotic chromosome condensation	nucleoplasmic THO complex	0.0222027
Holliday junction resolvase complex	poly(A)-specific ribonuclease activity	0.0222027
endodeoxyribonuclease activity, producing 5'-phosphomonoesters	DNA topoisomerase type I activity	0.0222027
cyclin-dependent protein kinase activity	regulation of DNA repair	0.0222027
NAD-independent histone deacetylase activity	Sin3 complex	0.0222027
deoxyribonucleoside triphosphate biosynthetic process	HIR complex	0.0222027
mitochondrial signaling pathway	positive regulation of catabolic process	0.0222027
histone ubiquitination	SWI/SNF complex	0.022251
transcription export complex	NAD-dependent histone deacetylase activity	0.0237733
poly(A)-specific ribonuclease activity	DNA catabolic process, endonucleolytic	0.0237733
response to exogenous dsRNA	RSC complex	0.0249018
ceramide metabolic process	histone ubiquitination	0.0249018
tRNA-specific ribonuclease activity	snoRNA processing	0.0249018
regulation of DNA replication initiation	endodeoxyribonuclease activity, producing 5'-phosphomonoesters	0.0249018
Rpd3L complex	loss of chromatin silencing during replicative cell aging	0.0249018
double-strand break repair via break-induced replication	regulation of ubiquitin-protein ligase activity during mitotic cell cycle	0.0249018
histone exchange	DNA topological change	0.0249018
sphingoid metabolic process	histone ubiquitination	0.0249018
endodeoxyribonuclease activity, producing 5'-phosphomonoesters	negative regulation of DNA replication initiation	0.0249018
negative regulation of meiosis	progressive alteration of chromatin during replicative cell aging	0.0249018
kinesin complex	response to exogenous dsRNA	0.0249018
SUMO binding	telomeric DNA binding	0.0249018
endodeoxyribonuclease activity, producing 5'-phosphomonoesters	DNA replication checkpoint	0.0249018
positive regulation of carbohydrate metabolic process	NAD-independent histone deacetylase activity	0.0249018
Rpd3L complex	histone methyltransferase complex	0.0261278
Rpd3L complex	ubiquitin binding	0.0261278
SBF transcription complex	cell wall polysaccharide metabolic process	0.0264555
double-strand break repair via break-induced replication	calcium channel activity	0.0264555
meiotic DNA double-strand break formation	regulation of ubiquitin-protein ligase activity during mitotic cell cycle	0.0264555
positive regulation of DNA metabolic process	single-stranded telomeric DNA binding	0.0264555
glucose import	prefoldin complex	0.0264555
Rpd3L complex	nuclear membrane organization and biogenesis	0.0264555
double-strand break repair via break-induced replication	RNA polymerase subunit kinase activity	0.0264555
Golgi lumen	prefoldin complex	0.0264555
negative regulation of microtubule depolymerization	Elongator holoenzyme complex	0.0264555
positive regulation of DNA metabolic process	G-quadruplex DNA binding	0.0264555
nuclear-transcribed mRNA poly(A) tail shortening	NatA complex	0.0264555
gene silencing by RNA	RSC complex	0.0264555
double-strand break repair via break-induced replication	calcium ion transmembrane transporter activity	0.0264555
gene silencing by RNA	Rpd3S complex	0.0264555
alpha-1,6-mannosyltransferase complex	exomer complex	0.0264555
Ctf18 RFC-like complex	donor selection	0.0264555
NatC complex	prefoldin complex	0.0264555
regulation of endocytosis	prefoldin complex	0.0264555
Elongator holoenzyme complex	negative regulation of cytoskeleton organization and biogenesis	0.0264555
NAD-dependent histone deacetylase activity	Sin3 complex	0.0264555
RNA cap binding	telomeric DNA binding	0.0264555
tubulin complex assembly	tRNA 3'-end processing	0.0264555
mannosyltransferase complex	exomer complex	0.0264555
1-aminocyclopropane-1-carboxylate synthase activity	prefoldin complex	0.0264555
double-strand break repair via break-induced replication	1-phosphatidylinositol-3-kinase activity	0.0264555
nuclear membrane organization and biogenesis	prefoldin complex	0.0264555
Rpd3S complex	histone methyltransferase complex	0.0265945
DNA topoisomerase activity	telomeric DNA binding	0.0265945
Ctf18 RFC-like complex	negative regulation of cytoskeleton organization and biogenesis	0.0265945
RecQ helicase-Topo III complex	telomeric DNA binding	0.0265945
response to reactive oxygen species	DNA catabolic process, endonucleolytic	0.0280126
alpha-1,6-mannosyltransferase complex	Cdc73/Paf1 complex	0.0312163
nuclear-transcribed mRNA poly(A) tail shortening	DNA double-strand break processing	0.0312163
MAP kinase kinase kinase activity	cell wall polysaccharide metabolic process	0.0312163
glycerol transport	cell wall polysaccharide metabolic process	0.0312163
protein acetyltransferase complex	single-stranded telomeric DNA binding	0.0312163
response to reactive oxygen species	adenylate kinase activity	0.0312163
microtubule-based movement	outer kinetochore of condensed nuclear chromosome	0.0312163
cytoplasmic microtubule	actin nucleation	0.0312163
ubiquitin binding	snoRNA processing	0.0312163
mannosyltransferase complex	histone ubiquitination	0.0312163
negative regulation of microtubule depolymerization	nuclear migration, microtubule-mediated	0.0312163
tubulin complex assembly	positive regulation of catabolic process	0.0312163
tubulin complex assembly	HIR complex	0.0312163
N-terminal protein amino acid acetylation	G-quadruplex DNA binding	0.0312163
G-quadruplex DNA binding	protein acetyltransferase complex	0.0312163
Y-form DNA binding	double-strand break repair via break-induced replication	0.0312163
N-terminal protein amino acid acetylation	single-stranded telomeric DNA binding	0.0312163
DNA catabolic process, endonucleolytic	calcium ion transport	0.0312163
tubulin complex assembly	repairosome	0.0312163
DNA catabolic process, endonucleolytic	DNA topoisomerase activity	0.0318193
MAP kinase activity	cell wall polysaccharide metabolic process	0.0318193
DNA secondary structure binding	DNA replication-independent nucleosome assembly	0.0318193
organelle fission	tubulin complex assembly	0.0318193
nucleotide-excision repair, DNA damage recognition	prefoldin complex	0.0318193
negative regulation of translation	Ctf18 RFC-like complex	0.0319689
positive regulation of catabolic process	DNA catabolic process, endonucleolytic	0.0319689
Elg1 RFC-like complex	DNA synthesis during DNA repair	0.0354757
positive regulation of meiosis	NAD-dependent histone deacetylase activity	0.0354757
polysome	rRNA primary transcript binding	0.0354757
transcription factor TFIIF complex	negative regulation of translation	0.0354757
DNA replication factor A complex	single-stranded telomeric DNA binding	0.0354757
nuclear-transcribed mRNA poly(A) tail shortening	GET complex	0.0354757
ribonuclease H activity	RecQ helicase-Topo III complex	0.0354757
regulation of histone modification	cyclin-dependent protein kinase activity	0.0354757
manganese-transporting ATPase activity	DNA catabolic process, endonucleolytic	0.0354757
snRNA capping	NAD-independent histone deacetylase activity	0.0354757
positive regulation of DNA metabolic process	positive regulation of RNA elongation	0.0354757
mitotic chromosome condensation	protein kinase CK2 regulator activity	0.0354757
G-quadruplex DNA binding	endodeoxyribonuclease activity, producing 3'-phosphomonoesters	0.0354757
tRNA-specific ribonuclease activity	Ric1p-Rgp1p complex	0.0354757
specific transcription from RNA polymerase II promoter	SSL2-core TFIIH complex portion of holo TFIIH complex	0.0354757
nuclear cap binding complex	Ran GTPase binding	0.0354757
endodeoxyribonuclease activity, producing 3'-phosphomonoesters	Cdc73/Paf1 complex	0.0354757
G-quadruplex DNA binding	SUMO binding	0.0354757
nucleolus organization and biogenesis	NAD-independent histone deacetylase activity	0.0354757
aspartyl-tRNA aminoacylation	eukaryotic translation initiation factor 2 complex	0.0354757
four-way junction helicase activity	histone ubiquitination	0.0354757
SUMO binding	single-stranded telomeric DNA binding	0.0354757
strand invasion	histone ubiquitination	0.0354757
endodeoxyribonuclease activity, producing 3'-phosphomonoesters	single-stranded telomeric DNA binding	0.0354757
RecQ helicase-Topo III complex	DNA topoisomerase activity	0.0354757
specific transcription from RNA polymerase II promoter	core TFIIH complex	0.0354757
translational termination	Ran GTPase binding	0.0354757
chromosome condensation	meiotic DNA double-strand break processing	0.0354757
regulation of DNA repair	positive regulation of RNA elongation	0.0354757
transcription export complex	DNA topoisomerase type I activity	0.0354757
regulation of translational elongation	lysyl-tRNA aminoacylation	0.0354757
Rpd3L complex	HIR complex	0.0354757
response to hydroperoxide	mitochondrial respiratory chain complex III	0.0354757
5'-deoxyribose-5-phosphate lyase activity	meiotic DNA double-strand break formation	0.0354757
deoxyribonucleoside diphosphate metabolic process	regulation of DNA replication initiation	0.0354757
protein kinase CK2 regulator activity	chromosome condensation	0.0354757
cytoplasmic microtubule	5'-3' exoribonuclease activity	0.0354757
SBF transcription complex	monopolin complex	0.0354757
endoplasmic reticulum organization and biogenesis	histone ubiquitination	0.0354757
deoxyribonucleoside triphosphate biosynthetic process	double-strand break repair via break-induced replication	0.0354757
specific transcription from RNA polymerase II promoter	holo TFIIH complex	0.0354757
negative regulation of deoxyribonuclease activity	histone ubiquitination	0.0354757
polysome	mitochondrial respiratory chain complex III	0.0354757
GET complex	meiotic DNA double-strand break processing	0.0354757
regulation of translational elongation	SBF transcription complex	0.0354757
intracellular copper ion transport	positive regulation of RNA elongation	0.0354757
superoxide dismutase copper chaperone activity	positive regulation of RNA elongation	0.0354757
DNA synthesis during DNA repair	positive regulation of RNA elongation	0.0354757
Ski complex	transcription factor TFIIF complex	0.0354757
G-quadruplex DNA binding	DNA replication factor A complex	0.0354757
regulation of histone modification	DNA double-strand break processing	0.0354757
histone ubiquitination	superoxide dismutase copper chaperone activity	0.0354757
RecQ helicase-Topo III complex	nuclear membrane organization and biogenesis	0.0354757
deoxyribonucleoside triphosphate biosynthetic process	Ctf18 RFC-like complex	0.0354757
DNA replication factor A complex	regulation of DNA repair	0.0354757
COPI vesicle coat	GET complex	0.0354757
negative regulation of meiosis	monopolin complex	0.0354757
response to exogenous dsRNA	3-dehydroquinate synthase activity	0.0354757
regulation of deoxyribonuclease activity	histone ubiquitination	0.0354757
positive regulation of response to stimulus	histone ubiquitination	0.0354757
5'-3' exoribonuclease activity	response to virus	0.0354757
regulation of transcription, meiotic	positive regulation of RNA elongation	0.0354757
nucleosome disassembly	histone ubiquitination	0.0354757
positive regulation of response to stimulus	positive regulation of RNA elongation	0.0354757
endonuclease activity, active with either ribo- or deoxyribonucleic acids and producing 3'-phosphomonoesters	DNA topoisomerase type I activity	0.0354757
Elg1 RFC-like complex	base-excision repair, base-free sugar-phosphate removal	0.0354757
mRNA cap binding complex	poly(A)-specific ribonuclease activity	0.0354757
deoxyribonucleoside diphosphate metabolic process	DNA replication checkpoint	0.0354757
meiotic joint molecule formation	positive regulation of RNA elongation	0.0354757
GET complex	DNA replication checkpoint	0.0354757
nuclear-transcribed mRNA poly(A) tail shortening	monopolin complex	0.0354757
DNA translocase activity	CCR4-NOT core complex	0.0354757
ESCRT II complex	histone ubiquitination	0.0354757
extrinsic to vacuolar membrane	prefoldin complex	0.0354757
loss of chromatin silencing during replicative cell aging	Cdc73/Paf1 complex	0.0354757
regulation of DNA replication initiation	GET complex	0.0354757
methionyl glutamyl tRNA synthetase complex	eukaryotic translation initiation factor 4F complex	0.0354757
gene silencing by RNA	nucleoplasmic THO complex	0.0354757
nucleoplasmic THO complex	DNA topoisomerase (ATP-hydrolyzing) activity	0.0354757
deadenylation-dependent decapping of nuclear-transcribed mRNA	spindle assembly	0.0354757
premeiotic DNA synthesis	positive regulation of RNA elongation	0.0354757
DNA translocase activity	positive regulation of RNA elongation	0.0354757
GET complex	negative regulation of DNA replication initiation	0.0354757
5'-3' exoribonuclease activity	nuclear migration, microtubule-mediated	0.0354757
gene silencing by RNA	protein urmylation	0.0354757
replication fork protection	carboxy-terminal domain protein kinase complex	0.0354757
DNA secondary structure binding	nuclear membrane organization and biogenesis	0.0354757
response to exogenous dsRNA	carbon-oxygen lyase activity, acting on phosphates	0.0354757
eukaryotic translation initiation factor 4F complex	cytokinesis, contractile ring formation	0.0354757
polysome	5S rRNA binding	0.0354757
deadenylation-dependent decapping of nuclear-transcribed mRNA	Ric1p-Rgp1p complex	0.0354757
SBF transcription complex	snoRNA 3'-end processing	0.0354757
meiotic sister chromatid cohesion	Ctf18 RFC-like complex	0.0354757
histone exchange	TRAMP complex	0.0354757
base-excision repair, base-free sugar-phosphate removal	positive regulation of RNA elongation	0.0354757
histone lysine N-methyltransferase activity (H3-K36 specific)	histone ubiquitination	0.0354757
regulation of deoxyribonuclease activity	positive regulation of RNA elongation	0.0354757
NatA complex	meiotic DNA double-strand break processing	0.0354757
Elg1 RFC-like complex	strand invasion	0.0354757
Rpd3S complex	loss of chromatin silencing during replicative cell aging	0.0354757
strand invasion	positive regulation of RNA elongation	0.0354757
monopolin complex	meiotic DNA double-strand break processing	0.0354757
negative regulation of DNA binding	mannosyltransferase complex	0.0354757
DNA catabolic process, endonucleolytic	peptidyl-glutamine methylation	0.0354757
positive regulation of carbohydrate metabolic process	GET complex	0.0354757
DNA catabolic process, endonucleolytic	mechanically gated channel activity	0.0354757
response to hydroperoxide	histone ubiquitination	0.0354757
regulation of histone modification	double-strand break repair via break-induced replication	0.0354757
RNA cap binding	snoRNA processing	0.0354757
RNA cap binding	monopolin complex	0.0354757
MBF transcription complex	GET complex	0.0354757
DNA catabolic process, endonucleolytic	RNA polymerase subunit kinase activity	0.0354757
DNA replication factor A complex	meiotic DNA double-strand break formation	0.0354757
methionyl glutamyl tRNA synthetase complex	tRNA pseudouridine synthesis	0.0354757
negative regulation of deoxyribonuclease activity	positive regulation of RNA elongation	0.0354757
microtubule polymerization or depolymerization	double-strand break repair via break-induced replication	0.0354757
GET complex	positive regulation of catabolic process	0.0354757
polysome	Ric1p-Rgp1p complex	0.0354757
phosphatidylinositol phosphate kinase activity	histone ubiquitination	0.0354757
ISWI complex	nuclear membrane organization and biogenesis	0.0354757
deoxyribonucleoside diphosphate metabolic process	intra-S DNA damage checkpoint	0.0354757
premeiotic DNA synthesis	GARP complex	0.0354757
histone ubiquitination	Mdm10/Mdm12/Mmm1 complex	0.0354757
mitochondrial translation	endoribonuclease activity, producing 3'-phosphomonoesters	0.0354757
negative regulation of meiosis	loss of chromatin silencing during replicative cell aging	0.0354757
1-phosphatidylinositol-3-phosphate 5-kinase activity	histone ubiquitination	0.0354757
5'-3' exoribonuclease activity	histone ubiquitination	0.0354757
deoxyribonucleoside triphosphate biosynthetic process	histone exchange	0.0354757
HIR complex	FACT complex	0.0354757
transcription factor TFIIF complex	premeiotic DNA synthesis	0.0354757
RNA polymerase subunit kinase activity	adenylate kinase activity	0.0354757
regulation of transcription, meiotic	histone ubiquitination	0.0354757
transcription factor TFIIF complex	response to virus	0.0354757
Elongator holoenzyme complex	triplex DNA binding	0.0354757
ribonuclease H2 complex	single-stranded telomeric DNA binding	0.0354757
DNA catabolic process, endonucleolytic	activation of anaphase-promoting complex	0.0354757
deoxyribonucleoside diphosphate metabolic process	negative regulation of DNA replication initiation	0.0354757
G-quadruplex DNA binding	ribonuclease H2 complex	0.0354757
inositol trisphosphate phosphatase activity	histone ubiquitination	0.0354757
endoplasmic reticulum organization and biogenesis	Rpd3S complex	0.0354757
deadenylation-dependent decapping of nuclear-transcribed mRNA	GDP binding	0.0354757
protein kinase CK2 regulator activity	histone exchange	0.0354757
negative regulation of DNA binding	alpha-1,6-mannosyltransferase complex	0.0354757
regulation of actin filament polymerization	exomer complex	0.0354757
phosphatidylinositol-4-phosphate phosphatase activity	Ric1p-Rgp1p complex	0.0354757
mitotic chromosome condensation	DNA catabolic process, endonucleolytic	0.0356153
mannosyltransferase complex	Cdc73/Paf1 complex	0.0363488
mitotic chromosome condensation	telomeric DNA binding	0.0363488
poly(A)-specific ribonuclease activity	meiotic DNA double-strand break formation	0.0363488
Rpd3L complex	GSE complex	0.0363488
Rpd3S complex	DNA replication-independent nucleosome assembly	0.0363488
positive regulation of catabolic process	telomeric DNA binding	0.0363488
CCR4-NOT core complex	DNA catabolic process, endonucleolytic	0.0381537
Rpd3L complex	meiotic DNA double-strand break formation	0.0382259
transcription export complex	Rpd3L complex	0.039871
DNA catabolic process, endonucleolytic	premeiotic DNA synthesis	0.042169
cytoplasmic microtubule	double-strand break repair via break-induced replication	0.0422773
microtubule-based movement	DNA replication checkpoint	0.0422773
microtubule-based movement	regulation of DNA replication initiation	0.0422773
microtubule-based movement	negative regulation of DNA replication initiation	0.0422773
response to exogenous dsRNA	tRNA-specific ribonuclease activity	0.0424139
CCR4-NOT core complex	DNA topological change	0.0424139
cytoplasmic microtubule	G-quadruplex DNA binding	0.0424139
histone exchange	negative regulation of cytoskeleton organization and biogenesis	0.0424139
cyclin-dependent protein kinase activity	prefoldin complex	0.0424139
response to reactive oxygen species	nucleotide kinase activity	0.0424139
cytoplasmic microtubule	single-stranded telomeric DNA binding	0.0424139
regulation of protein modification process	DNA topological change	0.0453194
positive regulation of gene expression, epigenetic	Cdc73/Paf1 complex	0.0453194
GET complex	peptide or protein amino-terminal blocking	0.0453194
mRNA cap binding complex	prefoldin complex	0.0453194
polysome	snoRNA 3'-end processing	0.0453194
response to virus	RSC complex	0.0453194
regulation of translational termination	tRNA-specific ribonuclease activity	0.0453194
regulation of transcription factor activity	histone exchange	0.0453194
myosin binding	prefoldin complex	0.0453194
tRNA-specific ribonuclease activity	tRNA 3'-trailer cleavage, exonucleolytic	0.0453194
transcription export complex	snoRNA processing	0.0453194
endodeoxyribonuclease activity, producing 5'-phosphomonoesters	cyclin-dependent protein kinase activity	0.0453194
protein phosphatase type 2A regulator activity	prefoldin complex	0.0453194
N-terminal protein amino acid acetylation	histone ubiquitination	0.0453194
histone ubiquitination	histone methyltransferase complex	0.0453194
negative regulation of translation	RSC complex	0.0453194
Ski complex	RSC complex	0.0453194
tRNA 3'-end processing	tRNA-specific ribonuclease activity	0.0453194
exodeoxyribonuclease activity	Y-form DNA binding	0.0453194
cytoplasmic microtubule	microtubule-based movement	0.0453194
protein acetyltransferase complex	histone ubiquitination	0.0453194
cell wall chitin metabolic process	ubiquitin binding	0.0455319
negative regulation of meiosis	Cdc73/Paf1 complex	0.0455319

## Sheet: Within Terms
histone exchange	6.73177e-36
microtubule-based movement	5.49959e-21
tubulin complex assembly	1.97264e-20
Elongator holoenzyme complex	4.14819e-19
prefoldin complex	5.23759e-16
nuclear migration, microtubule-mediated	1.31064e-13
double-strand break repair via break-induced replication	2.03518e-13
cytoplasmic microtubule	4.49893e-13
Rpd3S complex	9.0127e-06
mitotic anaphase B	9.0127e-06
DNA topological change	9.0127e-06
anaphase	9.0127e-06
histone ubiquitination	9.0127e-06
Rpd3L complex	1.79387e-05
polynucleotide adenylyltransferase activity	2.91613e-05
snRNA catabolic process	2.91613e-05
ncRNA polyadenylation	2.91613e-05
telomeric DNA binding	0.0004493
G-quadruplex DNA binding	0.000661235
single-stranded telomeric DNA binding	0.000661235
TRAMP complex	0.000661235
DNA replication checkpoint	0.000745897
negative regulation of DNA replication initiation	0.000745897
regulation of DNA replication initiation	0.000745897
negative regulation of microtubule depolymerization	0.00216235
response to exogenous dsRNA	0.00293687
ubiquitin binding	0.00914432
tRNA catabolic process	0.00914432
kinesin complex	0.0094294
Elg1 RFC-like complex	0.0345144
CAF-1 complex	0.0345144
eukaryotic translation initiation factor 2B complex	0.0345144
replication fork protection	0.0345144
DNA double-strand break processing	0.0405725

## Sheet: Within Complexes
RNA polymerase II mediator complex	8.98887e-18
Gim complex	5.89155e-11
HAP subcomplex of elongator complex	5.69585e-10
DNA recombinase mediator complex	2.45599e-07
INO80 complex	0.000281383
Mre11/Rad50/Xrs2 complex	0.00263681
19/22S regulator	0.00857234
Kinesin-related motorproteins	0.0147925
Srb10 complex	0.0147925
Lsm2-Lsm8 complex	0.0147925
Actin-associated proteins	0.0202871
