# Supplementary material for: Genome-Wide Association Data Reveal a Global Map of Genetic Interactions among Protein Complexes
Source: PLoS Genet. 2009 Dec 24;5(12):e1000782. doi: 10.1371/journal.pgen.1000782 (PMC2788232; doi:10.1371/journal.pgen.1000782)
Supplement: Table S5 — Results of the INO80 E-MAP screen. (0.31 MB XLS) [file pgen.1000782.s010.xls]

## Sheet: Info
Table S5
Results of the INO80 E-MAP screen
Columns
A	Bait
B	Prey
C	S-score

## Sheet: Data
ARP8	SSA3	0.435009
ARP8	MDM10	1.204
ARP8	SIN4	0.146923
ARP8	AGP2	0.889972
ARP8	CPR5	2.81722
ARP8	RAD26	1.97325
ARP8	FYV8	1.42532
ARP8	UBP12	1.73871
ARP8	MBF1	2.02131
ARP8	MRPL36	-0.2245
ARP8	MNS1	1.02257
ARP8	NKP1	0.576167
ARP8	VPS4	0.755782
ARP8	YNG2	0.886655
ARP8	PEX17	-0.387359
ARP8	DBP1	-0.013627
ARP8	BOI1	1.50672
ARP8	BYE1	0.551333
ARP8	YGR054W	-0.850619
ARP8	PPH21	0.744401
ARP8	TPK3	0.179185
ARP8	ERG6	1.55365
ARP8	SKT5	1.20479
ARP8	SED4	0.175091
ARP8	PTC1	0.999592
ARP8	CHS5	-1.98768
ARP8	ARC1	0.521159
ARP8	TRM1	1.65631
ARP8	CHS6	-0.153082
ARP8	PUF6	-3.0364
ARP8	TPM1	-12.514
ARP8	GAL3	0.818071
ARP8	IRC3	0.633234
ARP8	PEA2	2.03829
ARP8	SLC1	1.91704
ARP8	PER1	0.376515
ARP8	LEM3	1.00333
ARP8	SSH1	-0.211419
ARP8	PCA1	-0.66353
ARP8	CTP1	1.34422
ARP8	DUG2	-0.700091
ARP8	MGA2	-0.010459
ARP8	APS3	-0.515859
ARP8	PEF1	1.43766
ARP8	ERJ5	0.391764
ARP8	BUL1	1.09911
ARP8	HAP3	1.32135
ARP8	FIG2	0.285349
ARP8	YIP3	1.81501
ARP8	GPT2	-0.676192
ARP8	SAF1	1.79438
ARP8	YMR102C	1.51053
ARP8	ALG3	-1.03295
ARP8	DIE2	1.32662
ARP8	YPR022C	1.03592
ARP8	AVO2	0.392634
ARP8	SKP2	0.579504
ARP8	MPD1	0.706358
ARP8	APL5	0.691742
ARP8	PMT5	1.37723
ARP8	YBR238C	1.33435
ARP8	WSC4	-0.286901
ARP8	ERV29	0.443802
ARP8	YJL055W	-1.53332
ARP8	KTR2	-0.290344
ARP8	SWP82	0.393506
ARP8	MNN4	-0.002825
ARP8	CHD1	-3.04153
ARP8	PIN4	2.68996
ARP8	MIG1	-1.33178
ARP8	UBP8	2.67945
ARP8	SGF11	2.4795
ARP8	GEM1	-3.04185
ARP8	SAT4	0.522789
ARP8	BUG1	0.955346
ARP8	MMS4	0.823127
ARP8	NUP100	-0.552301
ARP8	PMT2	0.576634
ARP8	OST5	0.462658
ARP8	BST1	0.380542
ARP8	ECM8	-0.01104
ARP8	BMH2	-0.714119
ARP8	MAK31	0.325871
ARP8	ATS1	-2.78226
ARP8	TIF4632	-1.57388
ARP8	GCS1	-0.408072
ARP8	ENT5	1.45813
ARP8	UBP1	-0.368729
ARP8	RPB4	0.582519
ARP8	YHR078W	1.44278
ARP8	DCR2	0.087701
ARP8	ENT3	0.672931
ARP8	HMT1	-1.115
ARP8	MDY2	-0.004381
ARP8	CUE3	1.34381
ARP8	CCR4	1.17394
ARP8	SPT23	1.38544
ARP8	LCB3	0.543427
ARP8	PDC1	1.98235
ARP8	EGD1	0.746467
ARP8	ORM1	1.30173
ARP8	HBT1	0.182163
ARP8	YDR061W	0.519818
ARP8	TMA23	-0.141373
ARP8	UBA3	2.92737
ARP8	MNL1	0.509045
ARP8	STP2	1.31666
ARP8	NGL2	1.51111
ARP8	GAL11	2.4206
ARP8	YEL043W	0.113374
ARP8	CUE1	-1.41416
ARP8	SLG1	-3.54497
ARP8	COX10	0.777766
ARP8	KEX1	-0.094602
ARP8	ISC1	1.66179
ARP8	ORM2	-1.49654
ARP8	YMR010W	1.49069
ARP8	UBC7	1.14796
ARP8	ALT1	-2.72249
ARP8	OYE2	0.153771
ARP8	SET6	-0.090663
ARP8	ASH1	0.214369
ARP8	GOT1	1.27204
ARP8	IOC2	1.04261
ARP8	ARP7	1.28902
ARP8	SUA7	-0.172358
ARP8	RIM15	-0.417818
ARP8	GEF1	-1.7696
ARP8	YNR047W	-0.499874
ARP8	MAF1	-6.08344
ARP8	MET16	-16.5703
ARP8	EAF1	0.855623
ARP8	NAB6	-0.117625
ARP8	ENT2	0.155995
ARP8	EPL1	0.478638
ARP8	PSP2	2.18413
ARP8	ZDS1	1.31485
ARP8	IMP2	0.618586
ARP8	PDR8	1.38096
ARP8	MDM38	0.456353
ARP8	EST1	0.806896
ARP8	EST2	-0.166008
ARP8	CLB1	0.609682
ARP8	TEL1	2.1696
ARP8	BUD6	2.26594
ARP8	LRS4	1.13372
ARP8	SLM1	0.883306
ARP8	SNF11	0.068047
ARP8	CAT8	0.67813
ARP8	BNI5	0.492635
ARP8	WT - leu2D::KAN-GFP	0.390932
ARP8	MTC1	-0.394423
ARP8	UBP7	0.136868
ARP8	DNM1	0.038458
ARP8	UBC12	0.736354
ARP8	SLY41	1.88361
ARP8	TSR3	1.94855
ARP8	UBR1	0.138856
ARP8	BUL2	2.7207
ARP8	TAF3	1.28364
ARP8	URN1	1.54065
ARP8	OST4	-0.319072
ARP8	GYP8	-0.893517
ARP8	PKH1	-0.280971
ARP8	TOR1	-0.082723
ARP8	SCT1	0.491939
ARP8	APE3	0.605921
ARP8	YCL001W-A	0.374837
ARP8	NPP1	-0.788467
ARP8	RBK1	1.27764
ARP8	LUG1	1.57366
ARP8	FMP21	-0.217793
ARP8	RHB1	-0.603965
ARP8	YCR050C	0.310546
ARP8	YCR061W	0.276007
ARP8	PDB1	0.641785
ARP8	RPS21B	-0.183745
ARP8	RPL17B	1.08043
ARP8	TMA19	-0.066493
ARP8	RPS27B	0.394988
ARP8	MAL31	0.109984
ARP8	PMP1	1.54084
ARP8	PTH1	2.31007
ARP8	RER1	-7.21972
ARP8	ALG6	-1.18216
ARP8	ALG5	-0.500684
ARP8	PHO86	-0.151666
ARP8	CLB6	0.262066
ARP8	ATG8	1.38866
ARP8	MSH6	2.09774
ARP8	SCJ1	0.960519
ARP8	TUS1	-0.268806
ARP8	ACK1	0.179618
ARP8	AIM44	3.98857
ARP8	PHO84	0.533554
ARP8	CAP1	-0.089861
ARP8	YLR224W	-1.55043
ARP8	ARV1	-0.275747
ARP8	MRPL10	1.88703
ARP8	DAS1	-0.190859
ARP8	GAS1	2.49306
ARP8	BEM4	1.52757
ARP8	ESC8	-0.113135
ARP8	PHO88	-0.793556
ARP8	CDC28	-0.539577
ARP8	AFT1	-3.19792
ARP8	PCT1	-0.206437
ARP8	IST3	-3.59522
ARP8	CBT1	-0.644039
ARP8	MUD2	-0.959255
ARP8	YNR004W	-1.8847
ARP8	HEK2	0.658851
ARP8	RAD61	0.732327
ARP8	PSY4	0.465902
ARP8	BUD14	1.22358
ARP8	HNT1	0.010339
ARP8	RRD2	1.78446
ARP8	RPS6B	1.0122
ARP8	RRP8	1.89588
ARP8	SLX9	1.19722
ARP8	RPS16B	-0.402943
ARP8	RPS29B	2.0031
ARP8	RPS0A	1.76628
ARP8	RPS10B	-0.29562
ARP8	RPS4B	0.58485
ARP8	RPS16A	0.541996
ARP8	RPS14A	0.977455
ARP8	RSA3	0.622727
ARP8	MNI1	0.997576
ARP8	NOP12	0.672526
ARP8	RSC58	0.892122
ARP8	NOP16	0.859127
ARP8	CGR1	0.645858
ARP8	SSF1	2.50113
ARP8	NOP6	1.33899
ARP8	TIF1	1.32411
ARP8	MRT4	1.2416
ARP8	DBP3	-0.458917
ARP8	RPL11B	-0.120694
ARP8	SKO1	-0.414167
ARP8	PIH1	-1.44104
ARP8	SRP40	-0.472256
ARP8	YPL068C	0.847162
ARP8	RPL23A	-1.29968
ARP8	CDC53	0.335217
ARP8	RPL13A	0.726819
ARP8	RPL35B	0.594547
ARP8	RPS28B	1.38341
ARP8	RPS30A	2.18742
ARP8	PMT1	0.333462
ARP8	STV1	0.46959
ARP8	MUD1	1.67815
ARP8	PRS5	1.06947
ARP8	FIR1	1.69731
ARP8	RPO21	0.525674
ARP8	CDC16	-1.03493
ARP8	TFA2	0.041433
ARP8	KRE27	1.5427
ARP8	VTA1	-0.37074
ARP8	LAT1	1.18492
ARP8	MBP1	0.75857
ARP8	JEM1	-0.633419
ARP8	YDL176W	0.39016
ARP8	SDS3	-1.58224
ARP8	MYO5	0.451496
ARP8	CUL3	0.702738
ARP8	UBC11	0.008381
ARP8	VRP1	1.40735
ARP8	MSC1	-2.2985
ARP8	AIR1	0.70925
ARP8	RPL8B	0.801767
ARP8	SLM6	0.193917
ARP8	UBX3	-0.311847
ARP8	SUM1	-6.8667
ARP8	HST1	-1.41715
ARP8	RPL24A	-2.20364
ARP8	LST4	-3.61719
ARP8	RPS29A	1.42555
ARP8	RPS19B	-0.666372
ARP8	FKH1	-3.94927
ARP8	CLN3	-4.26804
ARP8	TFB2	-2.40666
ARP8	CKS1	0.420853
ARP8	DYN2	0.805172
ARP8	GDA1	-0.217883
ARP8	PAC11	-0.075906
ARP8	DYN1	-1.38962
ARP8	PAC1	0.373762
ARP8	TFA1	-1.45623
ARP8	ESA1	-0.58982
ARP8	UBC1	0.026407
ARP8	CDC39	0.478598
ARP8	TFB3	0.342759
ARP8	SRB4	-0.377505
ARP8	ABF1	0.721604
ARP8	TAF7	-0.018862
ARP8	CDC4	0.383574
ARP8	STH1	0.112596
ARP8	CDC27	-0.273826
ARP8	APC4	-0.692396
ARP8	RGR1	-0.913233
ARP8	MET30	-0.471893
ARP8	CDC20	0.215056
ARP8	CDC23	0.141352
ARP8	APC1	0.238137
ARP8	ESS1	-0.036362
ARP8	NUT2	0.309012
ARP8	CDC34	-1.45759
ARP8	MED6	0.114231
ARP8	TAF9	-0.342578
ARP8	TAF11	0.01322
ARP8	ERV25	0.927374
ARP8	ORC1	1.13966
ARP8	FCP1	1.1395
ARP8	POL3	0.698124
ARP8	ERV41	2.11583
ARP8	MNN2	-1.06514
ARP8	CDC48	0.843817
ARP8	SAP185	0.750678
ARP8	GSH2	1.33869
ARP8	INP54	0.926807
ARP8	SXM1	-0.049057
ARP8	YKU70	1.11563
ARP8	HCR1	0.735321
ARP8	TAF8	-0.729156
ARP8	POL2	1.27507
ARP8	PIB1	0.194119
ARP8	YOS9	0.035555
ARP8	SET5	-0.733677
ARP8	PHB2	-0.780692
ARP8	FLX1	1.06075
ARP8	ERD1	0.869671
ARP8	IDH1	1.88825
ARP8	OPI10	0.437139
ARP8	HHF1	-1.69774
ARP8	SEC66	1.23215
ARP8	YDR049W	-1.03764
ARP8	UBX4	-0.816212
ARP8	KAP120	-1.8117
ARP8	PAT1	-0.506664
ARP8	PSP1	-2.63099
ARP8	VAC14	-3.97078
ARP8	ALB1	-0.159238
ARP8	NUM1	-1.4721
ARP8	ARP1	0.467855
ARP8	JNM1	0.386355
ARP8	DYN3	1.5189
ARP8	LDB18	-0.798955
ARP8	ITR1	0.908913
ARP8	RDI1	2.1517
ARP8	ECM33	1.48027
ARP8	ADD66	1.86282
ARP8	RPP2B	1.04968
ARP8	HSM3	1.70264
ARP8	REX4	1.48666
ARP8	ALG12	1.06166
ARP8	APC11	-0.159079
ARP8	TAF13	4.48633
ARP8	PFK2	1.13654
ARP8	ARF1	1.32176
ARP8	SEC72	1.11123
ARP8	HXK1	0.93211
ARP8	FAR3	1.21637
ARP8	INO4	1.84725
ARP8	DAL81	2.02179
ARP8	ICE2	4.27732
ARP8	PPG1	1.29462
ARP8	DGK1	1.6358
ARP8	NGR1	0.051505
ARP8	BLM10	1.34452
ARP8	ARO80	2.11202
ARP8	TGL1	-0.117044
ARP8	CBF1	-0.188316
ARP8	HAP2	-0.380361
ARP8	AEP2	0.106948
ARP8	HAP5	-0.680286
ARP8	YJR054W	1.68558
ARP8	TAT2	0.047934
ARP8	GGA2	-0.240383
ARP8	STE24	0.186728
ARP8	TSR2	-0.692241
ARP8	PPM1	1.73521
ARP8	SSN2	-1.71897
ARP8	ATG17	-9.67589
ARP8	UBP3	2.09022
ARP8	TGS1	4.70554
ARP8	YER156C	1.28618
ARP8	SKI2	0.03812
ARP8	YJR011C	-1.58568
ARP8	KRE1	0.875002
ARP8	ASC1	-0.669523
ARP8	YDR131C	0.951511
ARP8	PUS7	1.2043
ARP8	CUP9	0.223739
ARP8	RTG2	0.498936
ARP8	RTG1	2.90821
ARP8	MKS1	2.35105
ARP8	PKH3	1.07457
ARP8	DNF1	1.44032
ARP8	EFT2	1.5944
ARP8	UBC5	1.28038
ARP8	SMY1	1.04503
ARP8	VID30	0.868883
ARP8	PRK1	0.367691
ARP8	ASK10	1.32689
ARP8	YHR009C	0.004567
ARP8	HSV2	-0.42967
ARP8	CAF130	-2.21381
ARP8	DMA2	-1.76042
ARP8	CRZ1	0.299254
ARP8	SUT2	0.26252
ARP8	YDR306C	0.94591
ARP8	FRE4	0.835722
ARP8	PMT3	0.972632
ARP8	DBP7	1.40428
ARP8	ERP2	0.918442
ARP8	TCB3	0.96311
ARP8	HUL4	1.18205
ARP8	YKR043C	1.90685
ARP8	BAS1	0.928677
ARP8	GAL80	10.8827
ARP8	RPS1B	10.2024
ARP8	UFO1	10.8049
ARP8	AIM21	0.009538
ARP8	PAP2	1.03562
ARP8	APM4	1.10992
ARP8	GRR1	-0.802719
ARP8	RAD7	1.92535
ARP8	RAD4	-1.61296
ARP8	RAD10	0.841749
ARP8	RAD14	1.02046
ARP8	ERG2	1.4095
ARP8	RAD1	-1.11374
ARP8	KAR3	-0.796981
ARP8	DOT6	0.280926
ARP8	SGM1	-0.571444
ARP8	IFA38	0.222957
ARP8	BIT2	0.652873
ARP8	RPS23A	0.885839
ARP8	ECM2	-1.32348
ARP8	SSM4	-1.88954
ARP8	UBX7	0.61481
ARP8	YEF1	0.499008
ARP8	HKR1	0.803163
ARP8	LIF1	-0.479593
ARP8	SNG1	-0.742166
ARP8	SAW1	-1.25628
ARP8	SIP1	-0.609273
ARP8	NEJ1	-0.839922
ARP8	TCB2	0.365691
ARP8	HAM1	0.788934
ARP8	SPC1	0.873717
ARP8	CHS1	1.23353
ARP8	SHE9	1.40273
ARP8	HOM6	0.433124
ARP8	MDM34	1.86655
ARP8	MDM12	0.886907
ARP8	EMI1	-0.106427
ARP8	ATP23	-1.31896
ARP8	ATP10	-0.909246
ARP8	CKI1	1.79475
ARP8	SPE4	-0.470723
ARP8	SAM1	2.56271
ARP8	RPL37A	1.09049
ARP8	RTN2	-0.59397
ARP8	HAC1	0.056026
ARP8	GIS1	-0.277915
ARP8	RSC3	1.65951
ARP8	SEF1	0.889365
ARP8	PUB1	2.373
ARP8	GSM1	0.528329
ARP8	TAF12	0.215695
ARP8	RBA50	-0.53239
ARP8	MPE1	0.954977
ARP8	TIM18	0.795687
ARP8	DRS2	-0.558779
ARP8	FAT1	0.77621
ARP8	RTT10	1.0599
ARP8	RPL9A	1.43959
ARP8	THI3	0.394623
ARP8	TIM13	0.24159
ARP8	STB5	4.29164
ARP8	TCO89	-0.461439
ARP8	DSD1	0.028751
ARP8	MTC5	0.271949
ARP8	PEX32	-0.931389
ARP8	RPB11	-0.25371
ARP8	PEX4	-0.248973
ARP8	PEX3	1.15672
ARP8	PEX1	1.2487
ARP8	SPE3	-1.49318
ARP8	PEX14	0.119186
ARP8	PEX13	0.919592
ARP8	PEX12	0.63599
ARP8	NAT1	-0.797257
ARP8	BCK2	-0.882401
ARP8	APL6	-0.337725
ARP8	MEH1	0.032013
ARP8	GTR1	-3.16022
ARP8	FEN1	-0.37618
ARP8	SUR4	1.47982
ARP8	UBP13	1.21224
ARP8	NKP2	0.775734
ARP8	UBP15	0.194157
ARP8	ECM30	-0.088285
ARP8	SRB2	-1.39997
ARP8	LHS1	2.23923
ARP8	CPR6	1.0801
ARP8	VMA21	-5.38959
ARP8	MSN5	-12.442
ARP8	SKG1	-2.30666
ARP8	MNN10	-7.07929
ARP8	VPS74	0.037463
ARP8	MAK10	-0.923164
ARP8	MAK3	-1.23371
ARP8	SPF1	-1.38947
ARP8	LDB19	0.348338
ARP8	RIT1	-1.59135
ARP8	YPR084W	0.144202
ARP8	YPL041C	0.576723
ARP8	MMS22	-2.33929
ARP8	GSF2	-2.00584
ARP8	RPS8A	-0.678575
ARP8	DER1	-0.936538
ARP8	RAD59	1.95824
ARP8	SAP155	0.451914
ARP8	AIM4	-3.10487
ARP8	CAP2	-1.00064
ARP8	HTA1	1.70063
ARP8	GIM5	1.95572
ARP8	APC9	1.13348
ARP8	VIK1	0.621837
ARP8	CLB5	-3.11166
ARP8	UBP14	-7.42322
ARP8	DOC1	-9.91043
ARP8	HAT2	-3.23036
ARP8	RPS11A	-4.792
ARP8	RPL19B	-6.67018
ARP8	RPS6A	-5.0231
ARP8	ERG3	-7.81958
ARP8	RXT3	-2.47406
ARP8	RXT2	-14.0135
ARP8	PHO23	-12.3083
ARP8	SAP30	-13.6475
ARP8	FUN30	-7.51959
ARP8	YBP2	-16.7683
ARP8	SMA2	-9.65227
ARP8	PIG1	-14.6964
ARP8	SAS3	-11.6474
ARP8	NTO1	-10.3208
ARP8	YLR426W	-2.85465
ARP8	AIM29	-5.22859
ARP8	CHO2	-5.28797
ARP8	THR1	-3.73268
ARP8	DPB4	-18.4205
ARP8	HIR1	-15.734
ARP8	HPC2	-15.766
ARP8	HIR3	-18.3609
ARP8	HIR2	-16.822
ARP8	MNN11	-1.97883
ARP8	NHP6A	-1.77938
ARP8	NRP1	-1.61762
ARP8	SRB7	-1.1175
ARP8	THR4	0.80934
ARP8	RTS1	-0.684052
ARP8	CLN2	-0.544214
ARP8	TFG1	-0.11209
ARP8	NUP60	-1.89437
ARP8	DST1	-4.68776
ARP8	SLX5	-0.44243
ARP8	SLX8	1.41015
ARP8	BUB1	-6.71398
ARP8	CSE2	4.41377
ARP8	PHO5	1.52243
ARP8	ARO1	-12.2425
ARP8	CTK1	-8.30445
ARP8	CCZ1	-2.00466
ARP8	YPT7	-3.44846
ARP8	VPS41	-7.82271
ARP8	VAC8	-3.6903
ARP8	SOK2	-5.31064
ARP8	SNX4	-1.856
ARP8	ELF1	-4.35859
ARP8	TPS1	-5.17613
ARP8	HXK2	-0.298698
ARP8	CCW12	0.174862
ARP8	VPS29	-2.99423
ARP8	PEP8	-0.097847
ARP8	VPS35	-0.840506
ARP8	SIS2	0.804435
ARP8	RRD1	-1.14522
ARP8	IRC21	0.079152
ARP8	MSH4	0.601259
ARP8	SRO9	1.85541
ARP8	SSD1	2.19702
ARP8	FKS1	1.95454
ARP8	DCN1	0.800579
ARP8	CEM1	-0.00339
ARP8	LPD1	0.631908
ARP8	HTD2	1.33919
ARP8	AIM22	0.091852
ARP8	LIP2	1.59733
ARP8	VAM6	-2.89039
ARP8	VAM7	-4.4415
ARP8	PUS4	-0.728432
ARP8	OLA1	-1.49655
ARP8	BNR1	0.62175
ARP8	YAR1	-0.021689
ARP8	HRT1	-6.01526
ARP8	YLR278C	-0.010645
ARP8	VPS38	0.911597
ARP8	WT - his3D::KAN	-1.23191
ARP8	RPN13	-0.837223
ARP8	SPT2	0.250798
ARP8	HHT1	-0.471686
ARP8	HHT2	0.156956
ARP8	HHF2	-0.249373
ARP8	SIR1	-0.770406
ARP8	NBP2	1.21688
ARP8	ROM2	0.322779
ARP8	BUD3	-0.107621
ARP8	LHP1	1.65316
ARP8	YGL242C	0.418064
ARP8	DPL1	0.066065
ARP8	MTC7	-0.206675
ARP8	LSM7	-0.835454
ARP8	GTR2	-0.703549
ARP8	TEP1	-1.21125
ARP8	PET18	-1.05547
ARP8	AAD4	0.249726
ARP8	RPL33B	-0.315624
ARP8	RPL15B	1.59688
ARP8	YSN1	0.612592
ARP8	UGA3	-0.412789
ARP8	MSA2	-0.596706
ARP8	HAL5	0.865248
ARP8	DOM34	1.27567
ARP8	MSC3	0.741355
ARP8	CUE4	1.33756
ARP8	YEL047C	-0.230738
ARP8	SMI1	0.924725
ARP8	ILM1	2.19807
ARP8	RAV2	-1.25901
ARP8	RAV1	-3.44059
ARP8	TEF4	0.222059
ARP8	SYS1	-0.77249
ARP8	ARL1	-1.85114
ARP8	ARL3	-1.97839
ARP8	YPT6	-5.29256
ARP8	VPS53	-4.93775
ARP8	TLG2	-2.05322
ARP8	GBP2	-0.579124
ARP8	AIR2	-1.63245
ARP8	SNT2	-3.53726
ARP8	AVL9	0.986098
ARP8	NUT1	-6.61656
ARP8	KIN4	0.556828
ARP8	ATG21	1.02998
ARP8	SQS1	-1.91271
ARP8	TFB4	-2.97254
ARP8	AIM26	1.72701
ARP8	VPS75	0.034145
ARP8	JJJ1	-0.575757
ARP8	STB1	0.908116
ARP8	PSK2	0.180974
ARP8	GGA1	0.444708
ARP8	NCL1	0.240677
ARP8	RPL41B	0.401052
ARP8	CWH43	1.17163
ARP8	PEX19	1.33918
ARP8	GCN20	-1.84755
ARP8	GCN1	0.094815
ARP8	DBF2	-2.66527
ARP8	RPN10	-3.85579
ARP8	LTE1	0.082029
ARP8	CLA4	0.173341
ARP8	UBC8	-0.101417
ARP8	CBP4	-0.121402
ARP8	SAP190	-0.213673
ARP8	UBI4	-2.0205
ARP8	RTG3	1.85956
ARP8	UBC4	-0.103506
ARP8	RIM1	1.12784
ARP8	PET130	0.439133
ARP8	IMG2	1.97692
ARP8	RPO41	1.56616
ARP8	YLR091W	1.45928
ARP8	AIM3	-1.6863
ARP8	PCP1	-1.07025
ARP8	MIP1	0.579958
ARP8	YER077C	1.20341
ARP8	MSS18	1.33519
ARP8	COQ2	1.10606
ARP8	RMD5	0.348143
ARP8	PEX6	1.5117
ARP8	SLT2	0.760959
ARP8	BCK1	1.57425
ARP8	URE2	-5.88285
ARP8	WHI4	-0.82467
ARP8	RMD8	-1.92957
ARP8	CDC73	-9.91741
ARP8	PNT1	-0.893627
ARP8	OAF1	-0.236312
ARP8	CSR2	-1.29844
ARP8	YBL081W	-4.13907
ARP8	SAC7	-1.467
ARP8	HSE1	-3.2025
ARP8	HDA1	-8.50689
ARP8	SLA1	-5.30355
ARP8	EDE1	-3.92693
ARP8	BEM3	-4.12473
ARP8	DPB3	-2.40015
ARP8	FPR1	0.189051
ARP8	SWF1	1.03666
ARP8	CCH1	0.964893
ARP8	GNP1	-1.7035
ARP8	CWH41	0.067893
ARP8	HMG1	-0.59592
ARP8	BUD8	0.375304
ARP8	KEM1	4.21616
ARP8	DOA1	-6.06569
ARP8	CSG2	-10.4761
ARP8	SUR1	0.213472
ARP8	KSP1	-0.911714
ARP8	UBA4	-7.80683
ARP8	URM1	-6.43801
ARP8	NCS6	-5.29304
ARP8	NCS2	-7.39835
ARP8	LIA1	-4.58888
ARP8	SWE1	-0.197576
ARP8	IES1	-15.0436
ARP8	IES5	-3.69653
ARP8	RPN4	-3.77723
ARP8	NNF2	-1.95981
ARP8	PMP3	-4.98073
ARP8	GET2	-0.889431
ARP8	BDF2	-1.43549
ARP8	MDM35	0.556961
ARP8	GSG1	-5.28079
ARP8	RTR1	-4.41875
ARP8	SEC22	0.674322
ARP8	RUD3	-1.81868
ARP8	SCS7	-6.5299
ARP8	GUP1	0.580397
ARP8	SWI4	-2.72304
ARP8	IXR1	0.720274
ARP8	PRM6	-8.88124
ARP8	SAC1	-1.96904
ARP8	BRE1	-15.1654
ARP8	YDJ1	-7.71175
ARP8	RIM101	-10.5
ARP8	YGR122W	-12.6189
ARP8	RIM21	-9.58682
ARP8	RIM13	-10.9681
ARP8	RIM20	-12.7194
ARP8	DFG16	-11.6914
ARP8	SRN2	-14.0548
ARP8	VPS27	-10.2182
ARP8	ELP2	-12.6186
ARP8	KTI12	-8.22637
ARP8	IKI3	-17.126
ARP8	ELP6	-13.4001
ARP8	ELP3	-14.8774
ARP8	ELP4	-13.5763
ARP8	MON2	-2.51689
ARP8	APM3	-0.879156
ARP8	NAP1	-0.665104
ARP8	RAD16	-0.219794
ARP8	CTF18	0.223352
ARP8	CHS3	-1.51013
ARP8	CHS7	-1.03681
ARP8	YGL081W	-0.105988
ARP8	MFB1	-2.00785
ARP8	HXT8	-3.19299
ARP8	PEX29	-8.32413
ARP8	PEX30	-11.3264
ARP8	STM1	-12.1589
ARP8	TED1	-1.62245
ARP8	ERV46	-1.96563
ARP8	AGX1	-0.681171
ARP8	INP51	-0.461741
ARP8	UBC13	-1.48441
ARP8	RSP5	-0.229916
ARP8	IRE1	-0.892396
ARP8	CRD1	0.947643
ARP8	TOM7	-2.58165
ARP8	FPS1	-0.981792
ARP8	PRM2	1.37202
ARP8	DOT1	0.181099
ARP8	VPS13	0.192978
ARP8	ZRT1	0.428033
ARP8	REC104	-0.313072
ARP8	HRT3	-0.824495
ARP8	ASI1	-0.705807
ARP8	YPR174C	-1.23252
ARP8	BSD2	-2.83046
ARP8	RVS167	-4.93837
ARP8	SPA2	0.177958
ARP8	ARC18	-0.515091
ARP8	PEP1	-4.29826
ARP8	RVS161	-7.62988
ARP8	PIL1	-3.79368
ARP8	YND1	-3.04869
ARP8	SGN1	-2.92147
ARP8	YHP1	-2.66537
ARP8	AKR2	-6.33409
ARP8	WHI2	-6.46947
ARP8	QCR10	-1.95935
ARP8	HOT1	-1.60581
ARP8	RKR1	-0.947227
ARP8	PEX10	-0.560788
ARP8	PEX5	-1.21326
ARP8	PEX8	-0.974668
ARP8	PEX2	-1.19565
ARP8	PEX15	-0.861191
ARP8	IPT1	-0.34102
ARP8	SAM37	-0.836082
ARP8	MTC4	0.498747
ARP8	HMG2	0.108725
ARP8	MTC6	-0.057404
ARP8	ECM5	-0.972825
ARP8	CST6	-1.81528
ARP8	DFG10	-2.52479
ARP8	YKU80	-0.723407
ARP8	VPS8	-6.17821
ARP8	VPS9	-1.8048
ARP8	OPI3	0.815897
ARP8	SAS4	-4.51826
ARP8	SAS2	-1.68982
ARP8	SAS5	-1.86774
ARP8	GET3	-3.07607
ARP8	TOF2	-1.47307
ARP8	MCK1	-6.50284
ARP8	TRP3	-1.1091
ARP8	PTR2	-0.87289
ARP8	GAL4	-1.63043
ARP8	ABP1	-1.23379
ARP8	RAS2	-1.48606
ARP8	YAP3	-1.55631
ARP8	LIN1	-0.253103
ARP8	UGA1	-2.48083
ARP8	YNL086W	-2.12712
ARP8	CIN4	-1.46908
ARP8	GRX4	-0.925667
ARP8	YSY6	-0.020499
ARP8	MKK2	-0.376205
ARP8	KRE11	-1.00623
ARP8	YLR287C	0.021598
ARP8	COS6	-0.548206
ARP8	RPS22A	0.482364
ARP8	INP52	-1.09654
ARP8	MMS2	-2.04511
ARP8	TAZ1	-0.191146
ARP8	SRL2	-0.449142
ARP8	VPS30	-0.587776
ARP8	SAK1	-1.17611
ARP8	SNF4	-1.6862
ARP8	SNF1	-6.67567
ARP8	PDE2	-9.39675
ARP8	YIL029C	-0.606878
ARP8	TPS2	-7.29285
ARP8	CSN12	-2.32932
ARP8	YCL045C	-1.82535
ARP8	KAR9	-0.798183
ARP8	MRN1	-1.8954
ARP8	YDL025C	-0.710917
ARP8	NMD4	-1.06481
ARP8	SKY1	-0.808821
ARP8	YKL121W	-1.68522
ARP8	YAP5	-2.34389
ARP8	VPS70	-0.480455
ARP8	NOT3	-1.59249
ARP8	TEX1	-1.82772
ARP8	CAF120	-1.75016
ARP8	RLM1	-1.9703
ARP8	PPH22	-0.61947
ARP8	FMP27	-1.24079
ARP8	UBP5	-0.796691
ARP8	AIP1	-2.93983
ARP8	TYE7	-3.27332
ARP8	DJP1	-1.55744
ARP8	YLR177W	-2.06688
ARP8	YMR209C	-1.60965
ARP8	YCK2	-0.367939
ARP8	ASR1	-0.446553
ARP8	SMK1	-0.540339
ARP8	IML2	-2.6208
ARP8	MID1	-10.4055
ARP8	TRM10	-7.84423
ARP8	RAD23	-2.50837
ARP8	KIP3	-0.050278
ARP8	CST9	0.522648
ARP8	PBY1	-0.58486
ARP8	MUS81	-0.884728
ARP8	XRS2	1.37145
ARP8	MRE11	0.672708
ARP8	ARP4	0.313048
ARP8	RAD57	0.342049
ARP8	RAD54	0.309176
ARP8	TOP3	0.209681
ARP8	RAD55	-1.04139
ARP8	RAD52	-0.113743
ARP8	RAD9	-0.671646
ARP8	RAD24	-9.16032
ARP8	RAD17	0.111132
ARP8	DDC1	-1.01017
ARP8	UFD2	-1.99986
ARP8	YDR161W	-1.36754
ARP8	CDH1	-3.97987
ARP8	MON1	-3.82935
ARP8	SKI8	-3.31369
ARP8	FAB1	-4.07609
ARP8	PPZ1	-6.78745
ARP8	CWC15	-4.05112
ARP8	KEX2	-2.04326
ARP8	SYF2	0.414267
ARP8	SWD3	-7.1115
ARP8	SWD1	-7.61542
ARP8	SDC1	-1.92934
ARP8	BRE2	-4.06439
ARP8	SPP1	-1.13713
ARP8	EAF7	1.72393
ARP8	RPL35A	-0.223656
ARP8	EAF6	-0.636087
ARP8	YGR071C	0.453464
ARP8	RTT109	-2.4324
ARP8	PFS1	-0.674004
ARP8	FET3	-1.43706
ARP8	CAF40	-1.44912
ARP8	ASF1	-6.5966
ARP8	NUC1	-1.15767
ARP8	NPR1	-2.73006
ARP8	ESC2	2.66634
ARP8	GIS2	-1.81432
ARP8	LSM6	-1.65865
ARP8	SAC3	-10.1141
ARP8	LSM1	-11.3758
ARP8	IML3	-6.53782
ARP8	AHC2	-5.0911
ARP8	CHZ1	-12.8474
ARP8	AHC1	-6.11367
ARP8	MCM22	-0.517578
ARP8	MCM21	-4.35887
ARP8	CTF19	-4.45446
ARP8	CTF3	-2.45076
ARP8	CHL4	-2.55932
ARP8	IRC15	-1.17373
ARP8	MCM16	-1.29159
ARP8	SMT3	-1.72404
ARP8	RIF1	0.298529
ARP8	SCS3	-1.28847
ARP8	ISW1	0.796611
ARP8	IOC3	-0.358938
ARP8	DUS3	0.849501
ARP8	TDP1	0.500586
ARP8	GFD1	0.560229
ARP8	RPL16B	-0.96405
ARP8	YOR342C	0.848364
ARP8	MLP2	-1.266
ARP8	MLP1	-0.027433
ARP8	ESC1	0.219952
ARP8	PSH1	0.69646
ARP8	NTE1	0.756837
ARP8	DCC1	-1.5763
ARP8	CSM3	-1.93306
ARP8	HST3	-1.23596
ARP8	UBP11	-0.762558
ARP8	SPT21	-2.24892
ARP8	NPL4	-0.091378
ARP8	ECM21	0.634184
ARP8	VAC7	0.229176
ARP8	YEL048C	-0.109502
ARP8	STI1	2.0818
ARP8	OPY2	0.107723
ARP8	BIK1	-0.838057
ARP8	SEM1	1.16665
ARP8	VTC1	0.488092
ARP8	RTN1	0.908525
ARP8	SGF73	3.5115
ARP8	SIC1	-4.16624
ARP8	HOM3	1.2208
ARP8	SFB2	0.797378
ARP8	SNT1	0.755318
ARP8	SIF2	-5.48634
ARP8	HOS2	-1.54217
ARP8	SET3	-3.82432
ARP8	HOS4	-1.77596
ARP8	BOP2	1.15328
ARP8	YME1	-0.701923
ARP8	YPT31	0.226489
ARP8	BUD27	1.93539
ARP8	BMH1	-2.24492
ARP8	CSF1	-0.037529
ARP8	RCE1	0.828315
ARP8	GDS1	2.1005
ARP8	LOS1	-4.37216
ARP8	YKR096W	-1.0231
ARP8	NUP188	-9.81588
ARP8	RTT103	-13.9484
ARP8	RPB3	-7.17621
ARP8	UME1	-3.8872
ARP8	CTI6	-11.4602
ARP8	TAF10	-12.1524
ARP8	KAP122	-6.16967
ARP8	YTA7	-16.0337
ARP8	BIM1	-6.87272
ARP8	TAF4	-2.63844
ARP8	SEC28	2.61131
ARP8	ERV14	2.66315
ARP8	VPS1	-1.09286
ARP8	OPI1	0.425389
ARP8	VPS51	-0.691514
ARP8	SET2	-3.98968
ARP8	GOS1	-0.609997
ARP8	COG6	-1.43693
ARP8	COG7	-0.152817
ARP8	COG8	0.744161
ARP8	COG5	0.057205
ARP8	MET18	-3.89727
ARP8	IRS4	-2.41728
ARP8	RIC1	-0.40004
ARP8	RPA14	-3.14186
ARP8	AGE2	-1.92084
ARP8	MRC1	-3.77433
ARP8	SRC1	-0.326849
ARP8	BRE5	1.09311
ARP8	VPS24	0.860572
ARP8	RCO1	0.298484
ARP8	EAF3	-3.76637
ARP8	MSH2	-1.44254
ARP8	PAC2	0.332714
ARP8	MAD1	-1.44245
ARP8	MAD2	0.971801
ARP8	HCM1	-0.588125
ARP8	YMR111C	-0.754952
ARP8	GIM4	0.846091
ARP8	PAC10	-0.34328
ARP8	YKE2	0.776782
ARP8	GIM3	-1.55963
ARP8	CIN1	-0.403745
ARP8	TUB3	-0.792438
ARP8	MAD3	-0.246024
ARP8	CIN2	-0.39839
ARP8	CWC21	-2.09476
ARP8	DPB11	0.189111
ARP8	NEW1	-3.37381
ARP8	BUD13	-9.60869
ARP8	SNU66	-7.88122
ARP8	LEA1	-3.42341
ARP8	THI6	-4.35706
ARP8	BRR1	-6.03101
ARP8	DPB2	-21.8519
ARP8	MET22	-3.58514
ARP8	NUP170	-9.90188
ARP8	RPL43A	-6.80628
ARP8	MNI2	-6.28896
ARP8	DBR1	-2.42454
ARP8	BTS1	-8.48696
ARP8	LRP1	-4.8922
ARP8	RRP6	-5.11921
ARP8	SNC2	-2.49314
ARP8	MDM31	1.17139
ARP8	DEG1	0.000631
ARP8	GCR2	-1.7545
ARP8	SSE1	-0.369754
ARP8	PTC4	0.399745
ARP8	SSF2	1.09004
ARP8	IME1	0.286463
ARP8	TAT1	1.2171
ARP8	TFB1	1.19679
ARP8	BEM1	-3.57855
ARP8	MUM2	-1.18104
ARP8	YGR237C	-0.714042
ARP8	PUF4	-0.007728
ARP8	MED7	-2.33443
ARP8	ECM18	0.632931
ARP8	MSC7	1.07566
ARP8	SYG1	1.64151
ARP8	NFT1	-0.867159
ARP8	LRC3	0.441051
ARP8	SPC2	0.917053
ARP8	RTT102	1.13828
ARP8	YML119W	-0.51652
ARP8	KIP2	0.297504
ARP8	RPL19A	-1.09756
ARP8	FKH2	-1.89136
ARP8	RSC4	-1.77404
ARP8	HOS1	0.59257
ARP8	RAD5	-1.79066
ARP8	PLP1	-1.69213
ARP8	UBR2	-1.79383
ARP8	MUB1	-0.094459
ARP8	PUS1	-1.14987
ARP8	KIN1	0.571835
ARP8	CNB1	1.93381
ARP8	PSD2	-0.542079
ARP8	CPR1	0.073763
ARP8	SHE10	0.599638
ARP8	RPL16A	-0.906918
ARP8	CLB3	1.04601
ARP8	MVP1	0.268767
ARP8	RAD51	0.646186
ARP8	UBP9	1.25996
ARP8	DMA1	0.824731
ARP8	ARG82	-0.0059
ARP8	TAN1	1.68933
ARP8	SVP26	0.91376
ARP8	JHD2	1.19138
ARP8	YBL036C	0.687736
ARP8	PTP1	0.625232
ARP8	JHD1	-0.266614
ARP8	TRM7	-0.105843
ARP8	ACB1	0.935723
ARP8	YCK1	0.835829
ARP8	MAK32	-0.608237
ARP8	APA1	-0.775366
ARP8	EDC3	-1.088
ARP8	PPT1	-1.80932
ARP8	CLN1	0.011919
ARP8	HXT10	0.382032
ARP8	HLJ1	1.10793
ARP8	OXR1	0.122106
ARP8	BBC1	0.081912
ARP8	HOS3	0.418393
ARP8	YDR266C	0.429494
ARP8	SUR2	0.561457
ARP8	PCH2	-0.272068
ARP8	RPL2A	0.367871
ARP8	GTB1	0.373356
ARP8	MDS3	-0.334845
ARP8	NPY1	0.412703
ARP8	POL4	0.399018
ARP8	SWI5	0.800802
ARP8	UBX6	0.82259
ARP8	CUE2	0.070043
ARP8	MKC7	-0.027631
ARP8	YCL033C	-0.646438
ARP8	BZZ1	0.566368
ARP8	TBS1	-0.955903
ARP8	QNQ1	-0.348657
ARP8	ERP4	-0.423746
ARP8	GUP2	0.50892
ARP8	GFD2	-2.14608
ARP8	PKR1	-1.57403
ARP8	KNS1	-1.68008
ARP8	YPR063C	0.695667
ARP8	ASI3	-0.056043
ARP8	ECM22	-0.250262
ARP8	PRM3	-0.06728
ARP8	PML39	0.601738
ARP8	GPB1	0.568149
ARP8	TEC1	-3.29553
ARP8	YPL113C	-3.59642
ARP8	MPH1	0.051257
ARP8	AIM32	-1.45052
ARP8	MIH1	-0.548018
ARP8	PBS2	-0.269305
ARP8	SSK1	1.0337
ARP8	HOG1	1.01663
ARP8	SSK2	1.19876
ARP8	SUB1	0.901035
ARP8	BEM2	-1.46982
ARP8	KIN3	-2.44648
ARP8	FAR10	-1.41997
ARP8	PTP3	-1.50251
ARP8	YIP5	-0.843508
ARP8	YER064C	-1.44801
ARP8	SNF3	-0.222615
ARP8	RBL2	-0.887234
ARP8	NUP2	-0.592501
ARP8	SCD6	1.1402
ARP8	RSN1	-0.937732
ARP8	YDL089W	0.715746
ARP8	REC114	-0.635398
ARP8	BOI2	-0.874456
ARP8	RPD3	0.05474
ARP8	RHO4	1.23513
ARP8	POA1	0.345503
ARP8	HUA2	1.2336
ARP8	DSS4	-0.302495
ARP8	SER2	0.456807
ARP8	YPL150W	-0.112276
ARP8	YML108W	-1.21277
ARP8	BUD2	1.09463
ARP8	YPL141C	1.39807
ARP8	DSE3	1.31196
ARP8	SIZ1	-0.573848
ARP8	CKB1	2.29159
ARP8	NUP42	-1.22531
ARP8	PBP1	0.858151
ARP8	ASM4	-1.38356
ARP8	NEM1	-0.515352
ARP8	POM152	-0.738738
ARP8	HUT1	0.620405
ARP8	SST2	-2.26317
ARP8	YCK3	0.102765
ARP8	OAC1	0.061
ARP8	NUP53	-0.024406
ARP8	POM34	0.808981
ARP8	SET4	-0.931056
ARP8	CLB4	-0.577657
ARP8	COY1	0.77546
ARP8	ARX1	0.913487
ARP8	PAN3	-1.32207
ARP8	SIL1	0.480612
ARP8	KAR5	0.329156
ARP8	YEL007W	1.17461
ARP8	KEL1	0.436608
ARP8	ENT4	0.68914
ARP8	MSG5	-0.439055
ARP8	ATP11	0.186113
ARP8	CAD1	-0.233628
ARP8	NPR2	-2.21454
ARP8	RGD1	0.243386
ARP8	RMD11	-0.747961
ARP8	CKA1	1.49669
ARP8	PSY3	-0.292743
ARP8	PEX22	-2.25476
ARP8	LAG1	-1.99655
ARP8	CHK1	-0.06431
ARP8	ELC1	-0.577901
ARP8	BUB2	0.698285
ARP8	YCL056C	0.594519
ARP8	CUE5	-0.366962
ARP8	SSA2	1.2957
ARP8	PLB3	-0.42181
ARP8	UBP16	0.1513
ARP8	ELA1	-0.996413
ARP8	PDR16	0.801107
ARP8	TOS1	-1.40156
ARP8	UBX5	-3.49141
ARP8	ALG9	-1.79025
ARP8	GPA2	-1.08685
ARP8	SCS2	-1.1443
ARP8	YJR088C	-0.509075
ARP8	CRN1	0.071858
ARP8	GMH1	0.460892
ARP8	HHO1	0.276031
ARP8	TRF5	1.3741
ARP8	PAM17	1.68991
ARP8	PDA1	-0.210535
ARP8	NIP100	5.31794
ARP8	HUL5	-0.876318
ARP8	SKI3	-0.867157
ARP8	SET7	0.32316
ARP8	CMP2	0.117366
ARP8	HSP42	0.495088
ARP8	PFA4	-0.432122
ARP8	CKB2	0.022343
ARP8	UBP6	-0.245653
ARP8	RMR1	0.481276
ARP8	CTK3	4.88916
ARP8	THP2	1.9825
ARP8	MFT1	0.304986
ARP8	SHE4	-0.255048
ARP8	SRO7	-2.28287
ARP8	STP4	-0.053284
ARP8	YBR141C	0.30642
ARP8	PGD1	1.33904
ARP8	PTK2	0.719728
ARP8	STP1	1.41201
ARP8	STD1	0.061747
ARP8	PHO90	1.29624
ARP8	FIG4	1.20867
ARP8	RPL4A	-0.477084
ARP8	RPP1B	0.60298
ARP8	CYK3	-0.456527
ARP8	TIF2	0.844738
ARP8	NAM8	0.125364
ARP8	RPS4A	-2.41189
ARP8	FLC2	-0.393588
ARP8	LAS21	0.201197
ARP8	YUR1	0.105877
ARP8	MKK1	0.015691
ARP8	OCA5	-3.40876
ARP8	SIW14	-2.17171
ARP8	OCA1	-0.003462
ARP8	ISR1	-1.24125
ARP8	ERP1	-1.13051
ARP8	YGR203W	0.01025
ARP8	TPM2	-0.467646
ARP8	EMP70	-0.384852
ARP8	KIN2	-0.611675
ARP8	HRD3	0.63087
ARP8	HRD1	-0.613522
ARP8	PEP5	-3.50709
ARP8	APC5	-1.61236
ARP8	HAT1	-1.8233
ARP8	SGT1	-1.6571
ARP8	ARG80	1.28841
ARP8	MSN1	0.464239
ARP8	YBL086C	0.066106
ARP8	ROT2	0.192623
ARP8	UPF3	1.0414
ARP8	NMD2	-0.245988
ARP8	RPB7	0.920567
ARP8	NAM7	1.48095
ARP8	RPI1	0.644994
ARP8	PRE9	3.384
ARP8	IRC25	-0.298042
ARP8	ERG5	-1.7491
ARP8	BNI4	-2.6873
ARP8	SWM1	-1.07472
ARP8	CDC26	-1.03283
ARP8	PPH3	1.76608
ARP8	CIK1	-3.29404
ARP8	PSY2	-0.514286
ARP8	PMR1	0.10274
ARP8	HUR1	-1.29995
ARP8	TSA1	-0.546415
ARP8	HSL1	1.31164
ARP8	CLB2	-0.372459
ARP8	RDH54	0.640631
ARP8	POL30	-0.703211
ARP8	PTC2	0.789881
ARP8	BFA1	-0.019236
ARP8	ROX1	1.14112
ARP8	CDC36	2.91081
ARP8	SGF29	3.40194
ARP8	MSI1	1.91398
ARP8	CAC2	1.68311
ARP8	RLF2	1.38308
ARP8	RTT106	-0.334788
ARP8	MMR1	2.50248
ARP8	CSM1	0.967873
ARP8	RTT107	-1.51983
ARP8	SRS2	0.701823
ARP8	MOT3	1.21735
ARP8	RTT101	-0.46859
ARP8	MMS1	0.734092
ARP8	VID22	-1.0642
ARP8	RRM3	-1.23671
ARP8	RNH202	0.167139
ARP8	RNH201	1.85422
ARP8	RNH203	-0.069434
ARP8	SLX1	1.22822
ARP8	SAE2	-0.210556
ARP8	SLX4	0.675369
ARP8	WSS1	-0.477112
ARP8	MGS1	0.078416
ARP8	TOP1	2.54846
ARP8	HMO1	-6.38228
ARP8	POL32	-6.74465
ARP8	CTF4	-4.16594
ARP8	RAD18	-0.159158
ARP8	SKN7	0.435167
ARP8	YAP1	0.806983
ARP8	OST6	0.090505
ARP8	USA1	0.195257
ARP8	AMD1	0.321865
ARP8	YMD8	0.698694
ARP8	REV7	0.192824
ARP8	REV1	-0.769051
ARP8	REV3	-0.405583
ARP8	APT1	-2.81359
ARP8	AIM34	0.725957
ARP8	FAR8	0.513141
ARP8	UBX2	-0.407434
ARP8	TSL1	1.06116
ARP8	SLI15	0.625521
ARP8	TYR1	-0.066015
ARP8	CHL1	-1.29884
ARP8	IPK1	0.532942
ARP8	SWA2	1.57352
ARP8	VIP1	0.182852
ARP8	HXT17	0.095238
ARP8	GUF1	-0.601139
ARP8	RAD27	-5.04389
ARP8	RMI1	-1.16315
ARP8	SGS1	0.080534
ARP8	HST4	0.72605
ARP8	NOT5	1.47626
IES3	SSA3	-0.285756
IES3	MDM10	-0.400964
IES3	SIN4	-1.79703
IES3	AGP2	-0.215436
IES3	CPR5	-0.002392
IES3	RAD26	0.901891
IES3	FYV8	0.790499
IES3	UBP12	0.518935
IES3	MBF1	-0.023555
IES3	MRPL36	0.314978
IES3	MNS1	0.386887
IES3	NKP1	-0.400601
IES3	VPS4	0.097487
IES3	YNG2	0.084441
IES3	PEX17	-0.01097
IES3	DBP1	-0.518071
IES3	BOI1	-3.11046
IES3	BYE1	-1.51979
IES3	YGR054W	-2.50784
IES3	SFL1	-3.72433
IES3	PPH21	-3.08433
IES3	TPK3	-3.01951
IES3	ERG6	-3.97964
IES3	SKT5	-1.61911
IES3	SED4	-0.616823
IES3	PTC1	0.119492
IES3	CHS5	-1.98117
IES3	ARC1	-2.30802
IES3	TRM1	-0.02019
IES3	CHS6	-0.295062
IES3	PUF6	-1.31082
IES3	TPM1	-8.68941
IES3	GAL3	0.306171
IES3	IRC3	0.71744
IES3	PEA2	-0.284379
IES3	SLC1	-1.80045
IES3	PER1	-2.31592
IES3	LEM3	-0.515686
IES3	SSH1	1.00456
IES3	PCA1	-0.604238
IES3	CTP1	0.578851
IES3	DUG2	0.715798
IES3	MGA2	0.817166
IES3	APS3	-0.395265
IES3	CEX1	0.520748
IES3	PEF1	-0.177549
IES3	ERJ5	0.213873
IES3	BUL1	1.18474
IES3	HAP3	1.61245
IES3	FIG2	0.621535
IES3	YIP3	-0.107406
IES3	GPT2	0.117694
IES3	SAF1	1.01584
IES3	YMR102C	0.312133
IES3	ALG3	-2.2816
IES3	DIE2	0.712024
IES3	YPR022C	0.018699
IES3	AVO2	-0.117186
IES3	SKP2	-0.719367
IES3	MPD1	-0.795664
IES3	APL5	-0.093061
IES3	PMT5	0.780703
IES3	YBR238C	1.9919
IES3	WSC4	0.203669
IES3	CAJ1	-0.684214
IES3	ERV29	-0.513767
IES3	YJL055W	-0.400564
IES3	KTR2	0.297153
IES3	SWP82	0.610686
IES3	MNN4	0.186566
IES3	CHD1	-1.01259
IES3	PIN4	0.419588
IES3	MIG1	0.28256
IES3	UBP8	-2.89672
IES3	SGF11	-2.87577
IES3	GEM1	0.504416
IES3	SAT4	-0.809897
IES3	BUG1	0.786322
IES3	MMS4	0.694962
IES3	NUP100	0.52454
IES3	PMT2	-0.320658
IES3	OST5	-0.917353
IES3	BST1	0.184134
IES3	ECM8	0.513383
IES3	SLM3	-1.1999
IES3	BMH2	-0.606844
IES3	MAK31	-0.89456
IES3	ATS1	-0.793979
IES3	TIF4632	0.61805
IES3	GCS1	-0.501127
IES3	ENT5	-1.21332
IES3	UBP1	-2.70248
IES3	RPB4	-3.50201
IES3	YHR078W	-0.313043
IES3	DCR2	-0.809766
IES3	ENT3	-0.385156
IES3	HMT1	-0.997868
IES3	MDY2	-0.624385
IES3	CUE3	1.91056
IES3	CCR4	0.599791
IES3	SPT23	1.22461
IES3	LCB3	-0.076949
IES3	EGD1	0.99065
IES3	ORM1	0.408929
IES3	HBT1	-0.021938
IES3	YDR061W	-1.01128
IES3	TMA23	0.27627
IES3	UBA3	2.38091
IES3	MNL1	0.182697
IES3	STP2	0.581099
IES3	NGL2	1.67716
IES3	GAL11	0.100802
IES3	YEL043W	-0.105554
IES3	YNG1	-2.52005
IES3	CUE1	-0.715636
IES3	SLG1	-1.10662
IES3	COX10	0.077893
IES3	KEX1	-0.282477
IES3	ISC1	-0.805389
IES3	ORM2	-0.422003
IES3	YMR010W	0.898737
IES3	UBC7	-1.9755
IES3	OYE2	0.414853
IES3	SET6	-0.181022
IES3	ASH1	0.393214
IES3	GOT1	0.793542
IES3	ARP7	0.219722
IES3	MED4	-1.00485
IES3	SUA7	0.086638
IES3	RIM15	-0.583729
IES3	GEF1	-1.91519
IES3	YNR047W	-0.978205
IES3	MAF1	-0.184075
IES3	MET16	-1.41478
IES3	EAF1	0.192799
IES3	SCW11	-0.406287
IES3	NAB6	-0.477271
IES3	ENT2	-2.00512
IES3	EPL1	-1.57782
IES3	PSP2	-3.07665
IES3	ZDS1	-0.503978
IES3	IMP2	1.29344
IES3	PDR8	0.715707
IES3	MDM38	1.09691
IES3	EST1	0.018317
IES3	EST2	0.621832
IES3	CLB1	-0.123427
IES3	TEL1	-0.103378
IES3	BUD6	-0.4852
IES3	LRS4	0.717636
IES3	SLM1	-0.187558
IES3	SNF11	-0.602202
IES3	CAT8	0.989728
IES3	BNI5	0.985194
IES3	WT - leu2D::KAN-GFP	1.13801
IES3	MTC1	-1.41813
IES3	UBP7	0.105169
IES3	UBC12	0.512764
IES3	SLY41	0.513955
IES3	TSR3	-1.4038
IES3	UBR1	1.31921
IES3	BUL2	0.816215
IES3	TAF3	-0.79194
IES3	URN1	0.384717
IES3	OST4	-0.983864
IES3	GYP8	-1.21159
IES3	PKH1	-0.68901
IES3	TOR1	-1.29328
IES3	SCT1	-0.789204
IES3	APE3	-1.40605
IES3	YCL001W-A	-0.618215
IES3	NPP1	0.091654
IES3	RBK1	0.303929
IES3	LUG1	0.492505
IES3	FMP21	-0.101724
IES3	RHB1	-0.588725
IES3	YCR050C	-1.29859
IES3	YCR061W	-1.37838
IES3	PDB1	1.09602
IES3	RPS21B	-0.211895
IES3	RPL17B	0.098848
IES3	TMA19	-0.185319
IES3	RPS27B	-1.32238
IES3	MAL31	-0.113742
IES3	PMP1	0.4121
IES3	PTH1	1.02333
IES3	RER1	-0.188035
IES3	ALG8	-2.21519
IES3	ALG6	-1.48443
IES3	ALG5	-1.48225
IES3	PHO86	-0.198633
IES3	CLB6	-0.691323
IES3	OST3	-1.52296
IES3	ATG8	0.594232
IES3	PTP2	-0.181801
IES3	MSH6	-1.98814
IES3	SCJ1	0.107456
IES3	TUS1	0.276147
IES3	ACK1	0.175575
IES3	AIM44	-1.58481
IES3	PHO84	0.615381
IES3	CAP1	0.499822
IES3	YLR224W	0.400173
IES3	ARV1	1.07594
IES3	MRPL10	1.29503
IES3	DAS1	-0.121765
IES3	VPS21	0.724714
IES3	GAS1	-1.08672
IES3	BEM4	-0.376016
IES3	ESC8	-0.321775
IES3	PHO88	-5.51402
IES3	CDC28	-0.180244
IES3	AFT1	-0.308559
IES3	PCT1	-0.275946
IES3	IST3	-0.396424
IES3	CBT1	-0.418788
IES3	MUD2	-0.278863
IES3	YNR004W	-1.6872
IES3	HEK2	1.80705
IES3	RAD61	-0.801737
IES3	PSY4	0.106263
IES3	BUD14	1.08568
IES3	HNT1	0.385306
IES3	RRD2	-3.10407
IES3	RPS6B	-1.215
IES3	RRP8	0.678616
IES3	SLX9	0.090881
IES3	RPS16B	0.609196
IES3	RPS29B	0.517343
IES3	RPS0A	-0.989179
IES3	RPS10B	0.285502
IES3	RPS4B	-0.410809
IES3	RPS16A	-0.903385
IES3	RPS14A	-0.114599
IES3	RSA3	0.31251
IES3	MNI1	0.219191
IES3	NOP12	-0.521345
IES3	NOP16	-1.29984
IES3	CGR1	-0.577378
IES3	SSF1	0.017185
IES3	NOP6	-2.0928
IES3	TIF1	-0.896194
IES3	BUD21	-0.219093
IES3	MRT4	-0.51301
IES3	DBP3	-3.20395
IES3	RPL11B	-1.41623
IES3	SKO1	-4.19666
IES3	PIH1	0.815798
IES3	SRP40	-0.207937
IES3	YPL068C	-0.122205
IES3	RPL23A	-0.182426
IES3	CDC53	0.397175
IES3	RPL13A	-0.189463
IES3	RPL35B	-0.997563
IES3	RPS28B	-0.60166
IES3	RPS30A	0.383975
IES3	PMT1	-0.216993
IES3	STV1	0.499009
IES3	MUD1	-1.09715
IES3	PRS5	-0.389779
IES3	FIR1	0.706469
IES3	RPO21	-0.29112
IES3	RPB2	0.081792
IES3	CDC16	0.59414
IES3	TFA2	0.109161
IES3	KRE27	0.115932
IES3	VTA1	-0.311099
IES3	LAT1	0.197412
IES3	MBP1	0.707989
IES3	JEM1	-0.579991
IES3	YDL176W	0.210413
IES3	SDS3	0.214109
IES3	MYO5	0.012828
IES3	CUL3	-0.422505
IES3	UBC11	0.90624
IES3	VRP1	0.601775
IES3	MSC1	1.49671
IES3	AIR1	-0.02214
IES3	RPL8B	-0.108744
IES3	UBX3	-0.002175
IES3	SUM1	-0.896088
IES3	HST1	-0.685214
IES3	RPL24A	-1.27798
IES3	LST4	-1.28347
IES3	RPS29A	0.077115
IES3	RPS19B	-1.4239
IES3	FKH1	-0.296769
IES3	CLN3	-0.18082
IES3	TFB2	-0.589209
IES3	MED8	1.5799
IES3	CKS1	0.021929
IES3	DYN2	0.621312
IES3	GDA1	1.08618
IES3	PAC11	-0.205031
IES3	DYN1	-0.490302
IES3	PAC1	-0.606699
IES3	TFA1	0.785331
IES3	ESA1	-0.089228
IES3	UBC1	0.209296
IES3	CDC39	-0.405618
IES3	TFB3	0.211401
IES3	SRB4	-0.280644
IES3	ABF1	1.17895
IES3	TAF7	0.586706
IES3	CDC4	0.902759
IES3	STH1	1.08676
IES3	CDC27	0.986146
IES3	APC4	0.175824
IES3	MET30	-0.078143
IES3	CDC20	1.60948
IES3	CDC23	0.492642
IES3	APC1	0.996281
IES3	ESS1	-0.605312
IES3	NUT2	-0.099862
IES3	CDC34	-1.08034
IES3	MED6	-0.097754
IES3	TAF9	0.715042
IES3	TAF11	0.608788
IES3	ERV25	1.1866
IES3	ORC1	0.72145
IES3	FCP1	0.389139
IES3	POL3	1.21383
IES3	ERV41	0.783472
IES3	MNN2	-0.295586
IES3	CDC48	-0.017336
IES3	SAP185	0.08121
IES3	GSH2	-0.320124
IES3	INP54	0.199751
IES3	SXM1	-1.48196
IES3	YKU70	0.321481
IES3	HCR1	0.402624
IES3	TAF8	-1.321
IES3	POL2	-1.51216
IES3	PIB1	0.812316
IES3	YOS9	-0.303479
IES3	SET5	0.779662
IES3	PHB2	0.501847
IES3	FLX1	0.098137
IES3	ERD1	0.510745
IES3	IDH1	1.71781
IES3	OPI10	0.492181
IES3	HHF1	0.181345
IES3	SEC66	-0.588529
IES3	YDR049W	0.389512
IES3	UBX4	1.10288
IES3	KAP120	0.602334
IES3	PAT1	-0.695264
IES3	PSP1	1.21368
IES3	VAC14	0.307378
IES3	ALB1	-0.396549
IES3	NUM1	-1.72027
IES3	ARP1	-1.72311
IES3	JNM1	-1.09442
IES3	DYN3	0.005062
IES3	LDB18	-2.69942
IES3	ITR1	-1.98002
IES3	RDI1	-0.415474
IES3	ECM33	-1.19508
IES3	ADD66	-0.021666
IES3	RPP2B	1.47999
IES3	HSM3	0.324274
IES3	REX4	-0.90589
IES3	ALG12	-0.001156
IES3	APC11	0.31654
IES3	SKI7	0.098054
IES3	PFK2	1.20318
IES3	ARF1	-2.60217
IES3	SEC72	-0.489134
IES3	HXK1	-0.199288
IES3	FAR3	-0.482306
IES3	INO4	-1.01813
IES3	DAL81	1.89031
IES3	ICE2	0.688878
IES3	PPG1	0.48594
IES3	DGK1	0.195459
IES3	NGR1	-0.794718
IES3	BLM10	0.412655
IES3	ARO80	-0.397718
IES3	TGL1	0.194071
IES3	HAP4	0.323551
IES3	CBF1	-0.101151
IES3	HAP2	1.79967
IES3	AEP2	-0.096164
IES3	YJR054W	0.785544
IES3	TAT2	0.190058
IES3	GGA2	-0.596836
IES3	STE24	-0.191869
IES3	YKL023W	-0.204771
IES3	TSR2	-1.48239
IES3	PPM1	-3.67961
IES3	ATG17	-0.192667
IES3	UBP3	-5.90472
IES3	HOC1	-2.91799
IES3	YER156C	-0.979624
IES3	SKI2	0.2958
IES3	YJR011C	-3.50756
IES3	KRE1	-1.10306
IES3	ASC1	1.30417
IES3	YDR131C	-0.780998
IES3	PUS7	-1.37815
IES3	CUP9	-1.50276
IES3	RTG2	0.494211
IES3	RTG1	2.51264
IES3	MKS1	2.61249
IES3	PKH3	0.885117
IES3	DNF1	1.01557
IES3	EFT2	0.109014
IES3	UBC5	-0.514752
IES3	SMY1	0.205723
IES3	VID30	0.487698
IES3	PRK1	-0.81904
IES3	ASK10	1.82121
IES3	YHR009C	1.3106
IES3	HSV2	0.182599
IES3	CAF130	-0.095488
IES3	DMA2	0.810054
IES3	CRZ1	0.191982
IES3	SUT2	0.479464
IES3	YDR306C	1.59161
IES3	LCB4	0.30472
IES3	FRE4	1.08546
IES3	PMT3	0.424897
IES3	DBP7	-0.219899
IES3	ERP2	0.819957
IES3	TCB3	0.898436
IES3	HUL4	0.214256
IES3	YKR043C	0.291463
IES3	BAS1	0.404061
IES3	GAL80	7.06313
IES3	RPS1B	6.91369
IES3	UFO1	5.60116
IES3	AIM21	-0.191877
IES3	PAP2	-0.015789
IES3	APM4	-0.313486
IES3	RAD7	0.392867
IES3	RAD4	0.680736
IES3	RAD10	0.105175
IES3	RAD14	1.07688
IES3	ERG2	0.791085
IES3	RAD1	0.800266
IES3	KAR3	0.777361
IES3	DOT6	-0.21373
IES3	SGM1	-1.50971
IES3	IFA38	0.387398
IES3	BIT2	-0.489375
IES3	RPS23A	-0.122166
IES3	ECM2	-0.920797
IES3	SSM4	-2.22326
IES3	UBX7	0.388134
IES3	YEF1	1.29167
IES3	HKR1	0.186983
IES3	LIF1	-0.575728
IES3	SNG1	-0.481012
IES3	SAW1	0.000361
IES3	SIP1	-1.61362
IES3	NEJ1	0.09737
IES3	TCB2	0.198622
IES3	HAM1	1.08244
IES3	SPC1	0.112634
IES3	CHS1	-0.000803
IES3	SHE9	0.803096
IES3	HOM6	0.785709
IES3	MDM34	1.77893
IES3	MDM12	-0.016429
IES3	EMI1	0.976496
IES3	ATP23	1.07993
IES3	ATP10	1.42215
IES3	CKI1	0.102639
IES3	SPE4	1.09674
IES3	ACE2	-0.190758
IES3	SAM1	-0.5089
IES3	RPL37A	0.277677
IES3	RTN2	-0.703366
IES3	HAC1	0.193549
IES3	GIS1	-0.578784
IES3	RSC3	0.286698
IES3	SEF1	0.778159
IES3	PUB1	1.19356
IES3	GSM1	1.10309
IES3	TAF12	1.2971
IES3	RBA50	0.924964
IES3	MPE1	0.124568
IES3	TIM18	1.9806
IES3	DRS2	-2.17528
IES3	FAT1	-1.42212
IES3	RTT10	0.492004
IES3	RPL9A	0.601585
IES3	THI3	1.28332
IES3	TIM13	-0.099353
IES3	STB5	3.59856
IES3	TCO89	1.41736
IES3	DSD1	-0.193026
IES3	MTC5	-2.18841
IES3	PEX32	-1.80383
IES3	RPB11	0.285982
IES3	PEX4	0.189364
IES3	PEX3	0.310983
IES3	PEX1	0.799324
IES3	SPE3	1.38852
IES3	PEX14	-0.824841
IES3	PEX13	0.709083
IES3	PEX12	-0.001358
IES3	NAT1	-0.213161
IES3	BCK2	-0.12276
IES3	APL6	-0.187055
IES3	MEH1	1.62347
IES3	GTR1	-0.222378
IES3	FEN1	-3.87795
IES3	SUR4	-1.78746
IES3	UBP13	1.22349
IES3	NKP2	1.49617
IES3	UBP15	0.693948
IES3	ECM30	0.675755
IES3	SRB2	0.60364
IES3	LHS1	1.71943
IES3	CPR6	0.887832
IES3	VMA21	1.18418
IES3	MSN5	-5.98653
IES3	SKG1	-0.482575
IES3	MNN10	-0.988201
IES3	VPS74	-0.815598
IES3	MAK10	0.215742
IES3	MAK3	-1.31332
IES3	SPF1	1.62196
IES3	LDB19	-0.510784
IES3	RIT1	-2.81562
IES3	YPR084W	-0.722574
IES3	YPL041C	0.321224
IES3	MMS22	0.078233
IES3	GSF2	-1.02374
IES3	RPS8A	0.907625
IES3	DER1	-1.1964
IES3	RAD59	0.802739
IES3	SAP155	0.880345
IES3	AIM4	-2.18461
IES3	HTA1	0.890379
IES3	GIM5	-3.48485
IES3	SLK19	0.680112
IES3	VIK1	-0.318246
IES3	CLB5	-0.709526
IES3	UBP14	-1.40073
IES3	DOC1	-1.1129
IES3	HAT2	-2.3045
IES3	RPS11A	-2.58998
IES3	RPL19B	-0.786449
IES3	RPS6A	0.096593
IES3	RXT3	-1.3
IES3	DEP1	-3.39318
IES3	RXT2	-3.69257
IES3	PHO23	-2.80175
IES3	SAP30	-3.48694
IES3	FUN30	0.202722
IES3	YBP2	1.00426
IES3	SMA2	-0.998168
IES3	PIG1	-1.50283
IES3	SAS3	-2.89025
IES3	NTO1	-2.00787
IES3	YLR426W	-0.693058
IES3	AIM29	0.880064
IES3	CHO2	-2.90383
IES3	THR1	-1.27625
IES3	DPB4	-11.0092
IES3	HIR1	-3.50808
IES3	HPC2	-4.10805
IES3	HIR3	-4.11918
IES3	HIR2	-5.11804
IES3	ITC1	-14.0729
IES3	ISW2	-15.2815
IES3	IES4	-9.42356
IES3	MNN11	-1.41509
IES3	NHP6A	-5.18469
IES3	NRP1	2.00391
IES3	RTS1	-1.49334
IES3	CLN2	0.096126
IES3	TFG1	0.001076
IES3	DST1	-0.998666
IES3	SLX5	-2.50508
IES3	SLX8	-2.27972
IES3	NUP133	1.79574
IES3	BUB1	-2.48631
IES3	BUB3	-3.4178
IES3	PHO5	-1.10868
IES3	RPA34	-3.31859
IES3	ARO1	-9.00411
IES3	CCZ1	0.501096
IES3	YPT7	-0.606244
IES3	VPS41	-3.18676
IES3	VAC8	-2.30704
IES3	SOK2	-2.49205
IES3	SNX4	-0.591358
IES3	ELF1	-2.10885
IES3	AZF1	0.024872
IES3	TPS1	-4.30015
IES3	HXK2	0.005732
IES3	VPS29	-1.08905
IES3	PEP8	-0.99848
IES3	VPS35	-3.11733
IES3	VPS5	-4.51903
IES3	VAM10	-3.01084
IES3	VPS17	-4.62493
IES3	SIS2	-0.979239
IES3	RRD1	-1.91888
IES3	IRC21	-0.791701
IES3	MSH4	0.00893
IES3	SRO9	-0.486659
IES3	FKS1	0.200509
IES3	DCN1	0.777479
IES3	CEM1	2.10591
IES3	LPD1	1.52095
IES3	HTD2	1.40482
IES3	AIM22	1.10659
IES3	LIP2	0.979925
IES3	VAM6	-0.515788
IES3	VAM7	0.684184
IES3	VAM3	-3.22064
IES3	PUS4	-0.079785
IES3	OLA1	1.624
IES3	BNR1	0.88436
IES3	YAR1	0.517089
IES3	HRT1	0.792115
IES3	YLR278C	0.806913
IES3	VPS38	0.985191
IES3	WT - his3D::KAN	0.838476
IES3	RPN13	0.822311
IES3	SPT2	0.108876
IES3	HHT1	-0.180754
IES3	HHT2	-1.20527
IES3	HHF2	-0.893901
[truncated: 2,163 more rows]
