# Supplementary material for: Genome-Wide Association Data Reveal a Global Map of Genetic Interactions among Protein Complexes
Source: PLoS Genet. 2009 Dec 24;5(12):e1000782. doi: 10.1371/journal.pgen.1000782 (PMC2788232; doi:10.1371/journal.pgen.1000782)
Supplement: Table S6 — Novel complex-complex interactions identified in the INO80 E-MAP screen. List of significant complex-complex interactions identified by the new synthetic genetic interactions uncovered in the new E-MAP screen. (0.02 MB XLS) [file pgen.1000782.s011.xls]

## Sheet: Info
Table S6
Novel complex-complex interactions identified in the INO80 E-MAP screen.
Columns
A	Target complex
B	P value
C	Q value
D	Has support in the natural network (P < .05)

## Sheet: Data
HAP subcomplex of elongator complex	7.89e-12	6.56e-09
Vps5/Vps17 complex	2.41e-05	0.003153	Yes
Vacuolar assembly complex	0.000114	0.012984	Yes
Rubiquitin -activating complex	0.000114	0.012984	Yes
Vps27/Hse1 protein complex	0.000322	0.027621
Gln1,Mcm2,Mks1,Tsc10	0.000344	0.027621	Yes
Vps35/Vps29/Vps26 complex	0.002281	0.134029	Yes
Vam3/Vam7 vacuolar t-SNARE complex	0.002281	0.134029
Actin-associated proteins	0.004507	0.204121	Yes
GAL80 complex	0.005333	0.219204
Bre5/Ubp3 complex	0.007559	0.28183
Complex 155	0.014052	0.412756
Ppz1 protein phosphate complex	0.014052	0.412756
TFIIK (CTD kinase)	0.014052	0.412756
RNA polymerase II	0.022106	0.587077	Yes
Mannan Polymerase II	0.033387	0.738326
tRNA splicing	0.037106	0.800779	Yes
GFA1,NUM1,MSN5	0.037106	0.800779	Yes
RTG complex	0.037106	0.800779
DOA4,RPN4,YTA7	0.046955	0.916414
