# Supplementary material for: Genome-Wide Association Data Reveal a Global Map of Genetic Interactions among Protein Complexes
Source: PLoS Genet. 2009 Dec 24;5(12):e1000782. doi: 10.1371/journal.pgen.1000782 (PMC2788232; doi:10.1371/journal.pgen.1000782)
Supplement: Table S7 — Results from the exhaustive 2D scan. (A) For comparison with the Storey et al. approach [24], the association data were analyzed using a simple 2-way ANOVA (see Text S1). Marker-marker interactions with P<0.18 are presented here. (B) The marker-marker interactions from (A) were bi-clustered to identify 964 interval-interval interactions. Both the raw marker pairs and the interval pairs identified substantially less pathways than the Storey et al. approach (Table 1). (0.69 MB XLS) [file pgen.1000782.s012.xls]

## Sheet: Info
Table S7
Results from the exhaustive 2D scan
a. Marker pairs
Columns
A	Marker 1
B	Marker 2
C	P value
D	Trait
b. Bi-clustered network
Columns
A	Interval 1
B	Interval 2
C	Bi-cluster score
D	Trait

## Sheet: Marker pairs
132	489	3.89294e-05	YGL090W
132	488	5.19059e-05	YGL090W
170	646	5.67721e-05	YFL026W
516	1064	0.000126521	YOR175C
171	651	0.000160584	YFL026W
232	711	0.000168694	YCR079W
232	710	0.000170316	YCR079W
171	646	0.000175182	YFL026W
516	1063	0.000223844	YOR175C
170	649	0.000257908	YFL026W
516	1062	0.000274128	YOR175C
516	1061	0.000355231	YOR175C
170	644	0.000418491	YFL026W
171	645	0.000493106	YFL026W
170	646	0.000559611	YIL015W
1003	1028	0.000626115	YOR350C
516	1065	0.000721817	YOR175C
170	643	0.000741281	YFL026W
172	651	0.000791565	YFL026W
514	1063	0.000794809	YOR175C
170	651	0.000801298	YFL026W
1020	1055	0.000817518	YLR283W
514	1062	0.00081914	YOR175C
171	642	0.000825629	YFL026W
172	646	0.000845093	YFL026W
233	711	0.000853204	YCR079W
515	1063	0.000854826	YOR175C
232	710	0.000871046	YDL199C
515	1062	0.000934307	YOR175C
233	710	0.000939173	YCR079W
170	650	0.000973236	YFL026W
232	709	0.00100081	YCR079W
1003	1029	0.00102028	YOR350C
514	1061	0.00104136	YOR175C
169	645	0.00105758	YFL026W
171	644	0.00108354	YFL026W
515	1061	0.00114842	YOR175C
971	1189	0.00118735	YDR221W
171	646	0.00119384	YIL015W
1003	1030	0.00129927	YOR350C
170	643	0.00136577	YIL015W
294	724	0.00138362	YNL058C
170	649	0.00151663	YIL015W
171	639	0.00157664	YIL015W
171	639	0.00159611	YFL026W
171	642	0.00162044	YIL015W
516	1067	0.00164801	YOR175C
169	642	0.00164964	YFL026W
170	650	0.00164964	YIL015W
171	643	0.0016837	YFL026W
232	710	0.0017502	YPL154C
481	564	0.00175669	YMR170C
232	710	0.00175831	YOR228C
514	1065	0.0018605	YOR175C
514	1064	0.00186537	YOR175C
331	566	0.0018751	YCL066W
232	711	0.00187997	YOR228C
171	651	0.00190105	YIL015W
516	1068	0.00191079	YOR175C
172	645	0.00196107	YFL026W
170	645	0.00200162	YFL026W
515	1065	0.00200973	YOR175C
515	1064	0.0020146	YOR175C
331	566	0.00202271	YNL145W
169	644	0.00202758	YFL026W
1063	1127	0.00210057	YLL056C
220	482	0.00219951	YER080W
232	711	0.00228548	YDL199C
472	949	0.00230008	YBR118W
481	564	0.00238443	YDR453C
306	845	0.0023974	YGR271W
1076	1097	0.00247851	YHR027C
237	1073	0.00265369	YIL132C
481	564	0.00265693	YDR070C
233	710	0.00272182	YOR142W
1077	1102	0.00275912	YOR266W
961	992	0.00276723	YER010C
518	610	0.00276886	YDR040C
920	1192	0.00278345	YDL205C
1020	1056	0.00290998	YLR283W
171	643	0.00295864	YIL015W
1003	1148	0.00301217	YPR191W
516	1066	0.00306732	YOR175C
293	724	0.00312409	YNL058C
799	1010	0.00313869	YPL077C
331	566	0.00315815	YCL065W
1007	1148	0.00324412	YPR191W
171	639	0.00324899	YKL209C
172	642	0.00326521	YFL026W
233	711	0.0032717	YOR142W
232	702	0.00330414	YPR117W
170	642	0.00333496	YFL026W
85	726	0.00334631	YER095W
232	703	0.0033674	YPR117W
232	711	0.00342903	YPL154C
103	343	0.00346634	YPL099C
169	643	0.00348256	YFL026W
691	714	0.00355231	YGR177C
294	727	0.00358313	YNL058C
169	639	0.00358637	YFL026W
233	710	0.00368045	YDL199C
481	564	0.00376156	YHR087W
232	710	0.00378913	YLR356W
82	727	0.00383617	YER095W
233	980	0.00385564	YDL061C
170	644	0.00390592	YIL015W
1003	1032	0.00401298	YOR350C
520	610	0.00402109	YDR040C
586	1200	0.00403082	YGL162W
1003	1027	0.0040957	YOR350C
85	731	0.00412976	YDR034W-B
305	845	0.00422709	YAL016W
169	642	0.00431468	YIL015W
472	955	0.00432117	YBR118W
235	543	0.00434712	YLR139C
514	1067	0.00435848	YOR175C
171	639	0.00436172	YCL066W
172	644	0.00437794	YFL026W
22	284	0.0043974	YDL205C
169	639	0.00450284	YIL015W
1077	1101	0.00450933	YOR266W
173	651	0.00450933	YFL026W
171	645	0.00462287	YIL015W
428	546	0.00465531	YIL082W-A
36	820	0.00467964	YFL009W
1003	1034	0.00473479	YOR350C
514	1068	0.0047429	YOR175C
595	823	0.00475264	YMR174C
232	701	0.0047867	YPR117W
132	488	0.00481265	YJR004C
232	710	0.00485969	YDR059C
495	572	0.00490835	YDR453C
173	646	0.00491322	YFL026W
515	1067	0.00495539	YOR175C
516	1059	0.00499757	YOR175C
518	609	0.00500892	YDR040C
510	1127	0.00502514	YDL220C
481	564	0.00510949	YER150W
172	646	0.00516788	YIL015W
482	564	0.00523601	YMR170C
210	1161	0.00526845	YER043C
232	709	0.00528792	YPL154C
1076	1096	0.00531062	YHR027C
170	639	0.00537226	YFL025C
233	980	0.00538362	YLR388W
515	1068	0.00538686	YOR175C
482	564	0.00539173	YBR117C
132	489	0.00545337	YJR004C
232	710	0.00547445	YBR241C
170	639	0.00548418	YIL015W
124	1152	0.00552636	YDR237W
82	724	0.00554096	YER095W
1003	1033	0.00560746	YOR350C
991	1017	0.00565612	YLR114C
482	564	0.00566586	YDR070C
517	609	0.00571127	YDR040C
1002	1031	0.00574696	YOR350C
233	980	0.00575182	YBR139W
286	518	0.0057648	YLR253W
170	642	0.00576967	YIL015W
690	714	0.005794	YGR177C
331	566	0.00582482	YKL178C
233	709	0.00585401	YCR079W
1063	1128	0.00586537	YLL056C
331	566	0.00587997	YLR040C
234	1165	0.00589781	YOR063W
1077	1099	0.00591241	YHR027C
920	1191	0.00594323	YDL205C
1012	1198	0.0059854	YLR292C
233	710	0.00602758	YEL060C
169	639	0.00604055	YKL209C
232	710	0.00606975	YBR139W
238	1073	0.00612328	YIL132C
85	725	0.00617356	YER095W
481	564	0.00619789	YBR117C
172	639	0.00621573	YFL026W
509	1127	0.00624655	YDL220C
170	639	0.00633901	YFL026W
171	641	0.00636821	YFL026W
232	710	0.00641687	YNL305C
691	713	0.00645418	YGR177C
172	639	0.00649635	YIL015W
22	281	0.00653204	YDL205C
233	709	0.00658232	YEL060C
220	483	0.00660016	YER080W
495	575	0.00667315	YDR453C
305	843	0.00670397	YAL016W
353	603	0.0067056	YLR008C
172	639	0.00673155	YGL245W
141	374	0.00673804	YMR051C
172	642	0.0068678	YIL015W
103	344	0.00690835	YPL099C
172	643	0.00700568	YFL026W
331	566	0.00705921	YGL090W
423	549	0.0071322	YDL200C
595	822	0.00719384	YMR174C
170	651	0.00723277	YIL015W
331	566	0.00723439	YKL209C
1076	1097	0.00724088	YPL184C
401	680	0.00725547	YKL043W
614	819	0.0072717	YDR464W
481	564	0.00730414	YMR250W
234	1197	0.00731549	YPL005W
613	819	0.00734955	YDR464W
516	1069	0.00735929	YOR175C
103	342	0.00736577	YPL099C
141	374	0.00738848	YJR027W
548	895	0.0074193	YJR144W
232	980	0.00742092	YBR139W
221	482	0.00743228	YER080W
233	711	0.00749554	YCR030C
233	705	0.00750041	YGR104C
1002	1028	0.00751338	YOR350C
169	643	0.00759286	YIL015W
293	727	0.0076837	YNL058C
28	1000	0.00771452	YIR031C
171	646	0.00774371	YFL025C
170	647	0.00776156	YFL026W
221	690	0.0078232	YPL137C
587	1149	0.00787348	YPL276W
315	1161	0.00787997	YMR272C
1076	1098	0.00792701	YHR027C
171	639	0.00793674	YFL025C
1007	1149	0.00797729	YLR390W
233	711	0.0080811	YDL199C
232	980	0.00808921	YDL061C
232	709	0.00808921	YER016W
331	571	0.0081249	YCL066W
171	644	0.00813139	YIL015W
482	564	0.00813463	YHR087W
233	978	0.0081541	YBR139W
232	710	0.00819951	YFL030W
85	731	0.0082206	YDR098C
925	1167	0.00836983	YBR111C
78	342	0.00841363	YMR205C
614	820	0.00844769	YDR464W
232	710	0.00853528	YLR276C
643	1200	0.00856448	YAR070C
613	820	0.00856934	YDR464W
172	651	0.00862936	YIL015W
482	564	0.00862936	YDR453C
233	979	0.00868289	YBR139W
294	726	0.00871208	YNL058C
514	1066	0.00872182	YOR175C
1017	1055	0.00874939	YLR283W
170	646	0.0088013	YNL145W
232	697	0.00880779	YPR117W
74	297	0.00891646	YJL014W
911	1031	0.0090219	YKL010C
233	980	0.00908678	YGL247W
710	809	0.00916951	YCR079W
1077	1097	0.0091841	YHR027C
515	1066	0.00921492	YOR175C
516	1060	0.00922303	YOR175C
1020	1048	0.00928792	YLR283W
233	704	0.00928954	YCR030C
221	691	0.00931549	YPL137C
1064	1127	0.00932036	YLL056C
331	566	0.00945985	YJR004C
232	991	0.00951825	YGL232W
1066	1127	0.00953771	YLL056C
232	710	0.00957015	YEL060C
946	1016	0.00957989	YNR075W
691	714	0.00961882	YGL253W
232	710	0.00968045	YER079W
219	482	0.00975345	YER080W
170	639	0.00975669	YCL066W
1002	1029	0.00977778	YOR350C
1012	1198	0.00983455	YOR360C
170	639	0.00988646	YKL209C
472	956	0.00990268	YBR118W
472	959	0.0100552	YBR118W
1065	1127	0.0100714	YLL056C
519	610	0.0100973	YDR040C
911	1030	0.0101168	YKL010C
233	710	0.0101703	YFL030W
232	980	0.0101719	YGL247W
691	713	0.0101784	YML114C
232	709	0.0101995	YEL060C
232	710	0.0102174	YGR187C
585	1149	0.010292	YPL276W
232	711	0.0103017	YDR059C
210	1160	0.0103033	YER043C
233	710	0.0103698	YCR030C
482	564	0.0103958	YER150W
690	713	0.010425	YGR177C
22	286	0.010438	YDL205C
169	639	0.010571	YGL245W
232	711	0.0106229	YOL073C
174	783	0.0106894	YAL042W
173	639	0.0107088	YGL245W
423	546	0.0107153	YDL200C
29	1000	0.0107186	YIR031C
471	949	0.0107721	YBR118W
232	711	0.0108224	YNL305C
240	1200	0.0108646	YDL171C
232	709	0.0108662	YLR276C
481	565	0.0109213	YER150W
401	679	0.0109246	YKL043W
82	727	0.0110105	YIL044C
172	639	0.0110268	YKL209C
780	1008	0.0110543	YDL161W
132	489	0.0110608	YJL170C
232	1165	0.0110981	YOR063W
595	824	0.0111354	YMR174C
349	711	0.0112117	YHL042W
911	1031	0.0112539	YMR275C
89	168	0.0112668	YDL112W
220	481	0.0113058	YER080W
232	710	0.011309	YOL073C
232	979	0.0113658	YBR139W
80	330	0.0113885	YOL053W
173	645	0.0114096	YFL026W
169	645	0.0114128	YIL015W
1002	1030	0.0115296	YOR350C
331	565	0.0116496	YCL066W
75	569	0.0116853	YML115C
233	710	0.0116918	YLR276C
910	1031	0.0118281	YKL010C
82	726	0.0118962	YER095W
170	657	0.0119059	YFL026W
295	489	0.0119497	YLL007C
81	727	0.011953	YER095W
82	723	0.0119578	YHR073W
171	640	0.0120324	YFL026W
960	992	0.0120746	YER010C
241	1056	0.0120989	YCL068C
232	709	0.012133	YKR049C
69	1128	0.0122336	YCR009C
331	566	0.0122628	YCR096C
36	821	0.0122839	YFL009W
481	564	0.0123017	YML128C
982	1127	0.0123033	YDR196C
172	643	0.0123082	YIL015W
232	711	0.0123325	YLR356W
232	710	0.0123958	YOR142W
233	711	0.0124217	YEL060C
1004	1034	0.0126294	YOR350C
518	608	0.0127283	YDR040C
233	705	0.0127364	YCR030C
331	566	0.0127981	YPL187W
1077	1101	0.0128646	YPL184C
353	604	0.0128662	YLR008C
1149	1176	0.0128873	YOR027W
172	646	0.0129327	YFL025C
403	680	0.0129343	YKL043W
460	1031	0.0131549	YOR383C
77	326	0.0131955	YOL053W
171	639	0.0132247	YPL187W
232	711	0.0133301	YBR139W
171	643	0.0133366	YFL025C
171	652	0.0134015	YFL026W
910	1030	0.0134225	YKL010C
81	727	0.0134258	YIL044C
169	641	0.0134274	YFL026W
169	639	0.0134371	YCR097W
913	1021	0.0135085	YOR297C
233	709	0.0136269	YCR030C
172	639	0.0136285	YFL025C
76	569	0.0136448	YML115C
472	954	0.013648	YBR118W
1076	1102	0.0136545	YOR266W
469	949	0.0136545	YBR118W
886	1141	0.013674	YAR027W
611	819	0.0136902	YDR464W
738	951	0.0137064	YBR263W
595	821	0.013841	YMR174C
169	639	0.0139513	YPL187W
81	732	0.0139724	YFL036W
497	572	0.0139919	YDR453C
691	713	0.0140211	YGL253W
87	732	0.0140454	YLL001W
331	565	0.0141314	YNL145W
170	646	0.0141541	YFL025C
232	702	0.014219	YER150W
583	1149	0.014339	YPL276W
352	603	0.014618	YLR008C
481	565	0.0147997	YHR062C
481	564	0.0148808	YHR062C
294	725	0.0149051	YNL058C
582	1149	0.0149327	YPL276W
517	608	0.0149424	YDR040C
103	345	0.0150024	YPL099C
333	737	0.0150446	YPL278C
1004	1027	0.0150624	YOR350C
1076	1103	0.0150673	YOR266W
738	960	0.01509	YBR263W
414	454	0.0150949	YOR194C
481	565	0.0151257	YDR070C
233	979	0.0151387	YDL061C
584	1149	0.0151484	YPL276W
232	711	0.0151663	YOR142W
462	1031	0.0153366	YOR383C
170	645	0.0153836	YIL015W
233	711	0.0153998	YOR228C
331	566	0.0154323	YCR039C
642	1200	0.0154907	YAR070C
358	450	0.0154955	YDL144C
77	328	0.0155718	YOL053W
514	1069	0.0156853	YOR175C
483	564	0.0157388	YMR170C
586	1149	0.0157713	YPL276W
22	768	0.0157875	YDR067C
472	948	0.0158508	YBR118W
331	565	0.0158929	YCL065W
19	768	0.0159157	YDR067C
171	639	0.0160211	YGL245W
170	646	0.0160876	YFL027C
331	565	0.0161022	YLR040C
593	823	0.0161281	YMR174C
233	710	0.0161346	YOR228C
676	1115	0.0161606	YOR153W
1007	1149	0.0161638	YCR018C-A
195	414	0.0161849	YGL256W
926	1168	0.0161914	YHR158C
584	1201	0.0162368	YKL211C
1006	1034	0.0162384	YOR350C
74	296	0.016253	YJL014W
233	709	0.0163082	YLR276C
173	642	0.0163114	YFL026W
886	1142	0.0164688	YAR027W
81	724	0.0164753	YER095W
67	295	0.0164947	YPL173W
423	547	0.0165045	YDL200C
77	329	0.0165401	YOL053W
37	820	0.0166748	YFL009W
481	564	0.0166878	YBR169C
103	349	0.0167575	YJL166W
233	993	0.0168938	YGL232W
232	710	0.016923	YEL055C
886	956	0.0169408	YGL130W
232	711	0.0170333	YFL030W
170	646	0.0170884	YKL209C
233	979	0.0171598	YLR388W
1062	1127	0.0171825	YLL056C
945	1018	0.0172733	YNR075W
472	958	0.0173479	YBR118W
727	1027	0.0174096	YOR150W
942	1016	0.017429	YNR075W
86	731	0.0174923	YDR034W-B
349	710	0.0174972	YHL042W
116	307	0.0175166	YGR066C
927	1192	0.0175556	YDL205C
99	580	0.0175734	YLR138W
170	646	0.0175977	YGL032C
169	639	0.0176902	YFL025C
170	649	0.0177161	YFL025C
402	680	0.0177161	YKL043W
481	564	0.017747	YMR105C
293	726	0.0177632	YNL058C
233	710	0.0177891	YDR059C
786	930	0.0179221	YDR202C
499	1074	0.0179578	YKL207W
1077	1096	0.0180195	YHR027C
515	1069	0.0180811	YOR175C
170	639	0.0181233	YGL173C
172	645	0.0181476	YIL015W
1004	1033	0.0181719	YOR350C
233	1165	0.0182287	YOR063W
21	768	0.0183066	YDR067C
481	564	0.0183536	YDR391C
398	847	0.0184152	YGL157W
21	891	0.0184526	YJR074W
173	646	0.0185012	YIL015W
644	1200	0.0185012	YAR070C
233	711	0.0186229	YFL030W
585	1149	0.0186959	YOR388C
926	1167	0.0186975	YBR111C
471	955	0.0187315	YBR118W
752	1071	0.0187916	YIL030C
171	644	0.0188159	YFL025C
1075	1097	0.0188629	YCL052C
124	1152	0.0188694	YDR041W
233	979	0.0189132	YGL247W
170	642	0.0189197	YFL025C
700	825	0.0189294	YKL140W
172	639	0.0189343	YCL066W
74	686	0.018944	YDL091C
403	679	0.018957	YKL043W
195	1196	0.0189603	YJL004C
169	644	0.0189749	YIL015W
887	956	0.0190397	YGL130W
85	728	0.0190543	YDR098C
514	1060	0.0190576	YOR175C
646	1200	0.0191062	YAR070C
946	1017	0.0191922	YNR075W
496	572	0.0192068	YDR453C
233	704	0.0192165	YEL060C
348	711	0.0192944	YHL042W
1061	1127	0.019309	YLL056C
32	500	0.0193204	YPL057C
1077	1099	0.0194225	YPL184C
519	609	0.0194728	YDR040C
331	553	0.0194939	YHL029C
75	796	0.0195166	YOL104C
286	519	0.0196221	YLR253W
171	639	0.0196723	YCR097W
36	823	0.0196902	YFL009W
116	454	0.0197275	YDR464W
482	564	0.0197794	YML128C
233	704	0.0198865	YGR104C
233	710	0.0200227	YEL055C
331	873	0.0200243	YHR208W
497	575	0.0200681	YDR453C
482	565	0.020086	YER150W
169	639	0.0200941	YCL066W
738	947	0.0201914	YBR263W
241	1055	0.0201979	YCL068C
82	732	0.0202612	YPL139C
449	1026	0.0203017	YLR008C
175	783	0.0203569	YAL042W
233	710	0.0204104	YGR187C
331	565	0.0204185	YKL178C
233	710	0.0204428	YER079W
237	728	0.0204607	YGR234W
233	705	0.020558	YLR323C
196	414	0.0205742	YGL256W
18	768	0.0205953	YDR067C
515	1060	0.0207088	YOR175C
141	375	0.0207105	YMR051C
584	1202	0.0207315	YDR127W
1064	1128	0.0207445	YLL056C
1067	1127	0.0207851	YLL056C
232	711	0.0207899	YGR187C
232	710	0.0207916	YLR270W
517	1059	0.0207964	YOR175C
116	455	0.0208208	YDR464W
292	724	0.0209213	YNL058C
579	1149	0.0209667	YDR378C
520	1047	0.0209716	YPL218W
676	986	0.0210041	YMR292W
78	341	0.0210462	YMR205C
12	870	0.0210754	YLR447C
233	710	0.0211938	YBR241C
232	700	0.0211938	YPR117W
77	330	0.0213268	YOL053W
1011	1190	0.0213528	YIR013C
1076	1101	0.0213771	YOR266W
232	711	0.0214307	YEL060C
232	699	0.0214371	YPR117W
563	830	0.0214453	YGL058W
232	711	0.0214988	YGR044C
232	710	0.021502	YJL161W
680	1198	0.0215539	YOR066W
233	705	0.0215929	YEL060C
702	825	0.0216091	YKL140W
181	565	0.0216448	YGL015C
233	710	0.0216756	YGL243W
233	710	0.0217032	YPL154C
83	725	0.0217032	YDR034W-B
221	483	0.0217064	YER080W
232	979	0.0218054	YGL247W
1076	1094	0.0218767	YHR027C
172	643	0.0218832	YFL025C
1006	1033	0.0220097	YOR350C
232	702	0.0220665	YIL101C
1016	1055	0.022193	YLR283W
171	651	0.022206	YNL145W
233	703	0.0222174	YHL024W
235	544	0.0222547	YLR139C
82	725	0.0222903	YER095W
170	643	0.0223406	YFL025C
233	710	0.0223812	YLR270W
496	1074	0.0224477	YKL207W
709	809	0.0224818	YCR079W
611	819	0.0224947	YDR449C
170	649	0.0225288	YNL145W
498	1074	0.0225288	YKL207W
583	893	0.0226083	YPR068C
44	1063	0.0226342	YML006C
1007	1148	0.0226959	YCL058C
232	710	0.0227721	YLR177W
74	684	0.0227948	YDL091C
295	488	0.0228289	YLL007C
656	747	0.0228759	YGR130C
488	565	0.0228889	YMR252C
472	952	0.0229132	YBR118W
83	724	0.0229327	YER095W
680	985	0.0229992	YGR053C
173	644	0.0230268	YFL026W
752	1071	0.0230576	YDR483W
170	659	0.0230641	YFL026W
172	641	0.0231062	YFL026W
201	1021	0.0231192	YOR007C
73	569	0.0231257	YML115C
481	564	0.0231598	YOL053C-A
874	913	0.0233479	YOR067C
355	450	0.0233593	YDL144C
173	639	0.0233755	YIL015W
481	565	0.0233804	YMR170C
481	564	0.0234923	YMR169C
170	641	0.0235264	YFL026W
232	711	0.0235264	YBR241C
232	710	0.0235491	YKR049C
593	822	0.023635	YMR174C
34	500	0.0236383	YPL057C
1077	1103	0.023648	YOR266W
82	725	0.0236642	YLR219W
195	413	0.0236869	YGL256W
547	895	0.0236902	YJR144W
711	809	0.0237015	YCR079W
331	565	0.0237194	YKL209C
84	726	0.0237291	YER095W
20	768	0.0237405	YDR067C
946	1018	0.0237502	YNR075W
1066	1128	0.0237826	YLL056C
232	710	0.0238151	YGR044C
173	642	0.0238232	YIL015W
498	572	0.0238913	YDR453C
495	574	0.0239448	YDR453C
404	680	0.0239481	YKL043W
1018	1055	0.0239481	YLR283W
585	1201	0.0239643	YKL211C
141	372	0.0239854	YER138C
171	639	0.0240195	YCR040W
174	782	0.024047	YAL042W
82	732	0.0241411	YFL036W
587	893	0.0241509	YPR068C
1077	1098	0.0241509	YHR027C
991	1020	0.0241979	YLR114C
1006	1028	0.0242076	YOR350C
353	602	0.0242482	YLR008C
700	826	0.0242822	YKL140W
586	893	0.0243504	YPR068C
469	955	0.0244428	YBR118W
472	953	0.0244444	YBR118W
925	1168	0.0244623	YBR111C
1077	1097	0.0245499	YPL184C
738	961	0.0245515	YBR263W
481	564	0.0245839	YHR195W
461	1031	0.0245872	YOR383C
232	712	0.0246229	YGR044C
395	1179	0.0246245	YLL016W
233	706	0.0246667	YGR104C
232	710	0.0248094	YDL036C
1065	1128	0.0248224	YLL056C
234	1164	0.0249213	YOR063W
787	926	0.0249246	YLR128W
232	710	0.0249376	YGL243W
417	1005	0.0249586	YJL118W
103	341	0.0249635	YPL099C
738	952	0.0249684	YBR263W
124	1152	0.0249895	YDR197W
114	252	0.0250916	YLR399C
942	1017	0.0251014	YNR075W
331	572	0.0251338	YCL066W
982	1128	0.0251338	YDR196C
171	657	0.0251598	YFL026W
785	929	0.0252068	YLR128W
233	710	0.0252425	YLR356W
219	483	0.0252522	YER080W
1001	1031	0.0253382	YOR350C
289	518	0.0253398	YLR253W
171	639	0.0253414	YNL145W
232	992	0.0254453	YGL232W
333	873	0.0254696	YER073W
331	567	0.0254923	YCL066W
232	703	0.0255134	YLL019C
738	956	0.0255166	YBR263W
232	994	0.0255231	YDL225W
514	1059	0.0255523	YOR175C
1007	1149	0.0255994	YJL166W
232	702	0.0256285	YLL019C
169	640	0.0256902	YFL026W
909	1030	0.025781	YMR275C
606	893	0.0258135	YPR068C
35	823	0.0258589	YFL009W
292	734	0.0258702	YBR044C
232	709	0.0258978	YGR201C
596	1030	0.0259124	YER030W
423	545	0.0259384	YDL200C
44	819	0.0259578	YLR057W
82	731	0.0259708	YMR031C
237	729	0.0260406	YGR234W
1020	1045	0.0260795	YLR283W
314	1161	0.0261152	YMR272C
911	1030	0.0261281	YMR275C
201	697	0.0261525	YBR127C
402	679	0.0261606	YKL043W
82	726	0.0263309	YIL044C
763	1129	0.0264542	YOR346W
918	1192	0.0264704	YDL205C
81	732	0.0264834	YPL139C
686	1033	0.0264947	YKR014C
68	295	0.0265109	YPL173W
167	639	0.0265515	YMR237W
708	1181	0.0266342	YKL043W
141	374	0.0266715	YFL002W-A
606	1072	0.0266829	YJL003W
170	645	0.026717	YFL025C
232	699	0.0267267	YGR104C
170	657	0.0267332	YIL015W
589	1053	0.0267364	YPL049C
88	168	0.0267948	YDL112W
352	604	0.0268354	YLR008C
482	565	0.0268467	YDR070C
1076	1098	0.0268548	YPL184C
171	646	0.0268678	YNL145W
82	733	0.0268743	YFL036W
416	1005	0.0269327	YJL118W
174	639	0.0269343	YKL209C
472	957	0.0269392	YBR118W
472	951	0.0269489	YBR118W
232	709	0.0270381	YNL305C
236	1075	0.0270884	YPR120C
198	751	0.0271208	YJL084C
504	1119	0.0271906	YLL024C
232	710	0.0271938	YOL097C
171	642	0.0272084	YFL025C
36	822	0.0272311	YFL009W
497	1074	0.0272457	YKL207W
232	709	0.0272798	YKL121W
83	731	0.0272976	YMR031C
86	727	0.0273398	YER095W
74	298	0.0273463	YJL014W
702	826	0.0274631	YKL140W
481	565	0.0275474	YMR105C
423	548	0.0276204	YDL200C
141	374	0.0276253	YJR028W
496	575	0.0276513	YDR453C
233	710	0.0276675	YMR125W
82	725	0.0276886	YIL044C
689	714	0.0277178	YGR177C
83	731	0.0277242	YDR034W-B
124	1152	0.0277551	YNL005C
945	1019	0.0277908	YNR075W
196	413	0.0278783	YGL256W
75	296	0.0279286	YJL014W
356	450	0.0279367	YDL144C
607	893	0.0279546	YPR068C
169	643	0.0279692	YFL025C
170	643	0.0280146	YNL145W
1076	1099	0.0281022	YHR027C
450	732	0.0281152	YJR082C
36	819	0.0281249	YFL009W
240	1056	0.0281298	YCL068C
293	725	0.0281573	YNL058C
481	564	0.028279	YLR060W
167	621	0.0282952	YMR322C
593	824	0.0283455	YMR174C
81	732	0.0283633	YJL112W
34	495	0.0284006	YPL057C
691	714	0.0284201	YGR176W
706	1181	0.0284396	YKL043W
1007	1149	0.0284509	YNL052W
612	821	0.0286732	YDR464W
421	702	0.028678	YNL145W
133	489	0.028704	YJL170C
79	326	0.0287056	YOL053W
141	373	0.0287121	YER138C
171	646	0.0288094	YKL209C
77	341	0.0288273	YMR205C
333	737	0.0289473	YOR389W
738	958	0.0289911	YBR263W
584	1202	0.0289911	YKL211C
583	1202	0.0290122	YDR127W
185	823	0.0290333	YCR042C
233	705	0.0290511	YLR435W
547	896	0.0290819	YJR144W
66	297	0.02909	YJL014W
348	710	0.029129	YHL042W
173	651	0.0291306	YIL015W
882	913	0.0291338	YOR067C
232	709	0.029163	YOL097C
75	570	0.0292603	YML115C
173	639	0.0292814	YFL026W
47	820	0.0293171	YLR057W
232	702	0.0293187	YMR250W
520	609	0.0293252	YDR040C
11	870	0.0293398	YLR447C
173	639	0.0293479	YFL025C
87	727	0.0294031	YER095W
173	646	0.0297826	YFL025C
87	168	0.0298897	YDL112W
357	450	0.0299643	YDL144C
204	692	0.0299984	YBR080C
481	566	0.0301006	YER150W
232	709	0.0301541	YBR241C
232	709	0.0301963	YGR053C
75	796	0.0302449	YDR406W
170	639	0.0302547	YPL187W
331	565	0.0302741	YGL090W
909	1031	0.0303017	YKL010C
358	446	0.0303617	YDL144C
82	732	0.0303828	YLL001W
85	728	0.0303877	YER095W
886	957	0.0303909	YGL130W
688	714	0.0303974	YGR177C
172	644	0.0304055	YFL025C
439	1199	0.0304217	YJR017C
233	703	0.0304964	YLL019C
170	658	0.0305207	YFL026W
599	823	0.030545	YMR174C
204	693	0.0306294	YBR080C
233	710	0.0306391	YOR168W
1017	1056	0.0306699	YLR283W
912	1031	0.0307024	YKL010C
232	709	0.0307445	YLR270W
11	855	0.0307461	YJR082C
172	644	0.0309035	YIL015W
505	1119	0.0309376	YLL024C
78	732	0.0309862	YKL101W
498	575	0.0310316	YDR453C
221	481	0.0310673	YER080W
74	569	0.031129	YML115C
412	1005	0.0311387	YJL118W
170	644	0.0311711	YFL025C
724	1022	0.0312214	YDR218C
233	711	0.0312733	YDR059C
346	712	0.031283	YHL042W
171	642	0.0313009	YNL145W
483	564	0.0313771	YDR070C
285	518	0.0313982	YLR253W
593	819	0.0314242	YMR174C
303	931	0.0314566	YGL226C-A
232	979	0.0315426	YDL061C
291	518	0.0315507	YLR253W
786	929	0.031661	YDR202C
233	706	0.0316756	YLR323C
232	709	0.0316821	YIL113W
1077	1100	0.0317097	YPL184C
941	1016	0.0317113	YNR075W
945	1016	0.0317226	YNR075W
81	726	0.0317437	YIL044C
756	1071	0.031747	YIL030C
418	1005	0.0317583	YJL118W
19	891	0.0317664	YJR074W
232	710	0.0318881	YLR201C
1034	1195	0.0318946	YFL050C
481	566	0.03206	YDR070C
132	485	0.0321541	YCR039C
499	572	0.0321946	YDR453C
75	795	0.0322498	YOL104C
331	566	0.0322547	YCR040W
233	711	0.0322676	YPL154C
109	307	0.0323212	YLR205C
614	819	0.0323293	YPR143W
482	564	0.0323536	YMR169C
1078	1102	0.0323828	YCR049C
790	1120	0.0324266	YOR350C
232	703	0.0324282	YIL101C
482	564	0.032438	YGR043C
173	643	0.0324444	YFL026W
72	1127	0.032644	YCR009C
588	1149	0.0326569	YPL276W
613	823	0.0326569	YBR155W
648	1150	0.0326634	YDL130W
331	566	0.0326813	YFL027C
99	329	0.0326845	YMR098C
701	825	0.0327072	YKL140W
680	1199	0.0327332	YOR066W
1076	1095	0.032738	YHR027C
45	820	0.0327802	YLR057W
549	895	0.032811	YJR144W
167	421	0.0328418	YGL041C
81	725	0.0328564	YIL044C
82	728	0.0328613	YER095W
124	1152	0.0329051	YDL178W
87	731	0.032983	YDR034W-B
481	565	0.0330219	YMR252C
1075	1098	0.0330251	YCL052C
125	1152	0.0330689	YDR041W
1001	1028	0.033103	YOR350C
404	679	0.0331354	YKL043W
691	712	0.033189	YML114C
1060	1127	0.033189	YLL056C
691	712	0.0332019	YGR177C
971	1056	0.0332814	YJR147W
537	906	0.0334809	YGR091W
170	639	0.0335134	YGL245W
82	731	0.0335442	YPL082C
70	1128	0.0335474	YCR009C
876	913	0.0336172	YOR067C
44	1065	0.0336383	YML006C
39	552	0.0336383	YGR221C
174	781	0.033648	YAL042W
229	600	0.0337226	YOR149C
124	1152	0.0337275	YDR337W
425	609	0.0337372	YBR028C
79	328	0.0337518	YOL053W
481	564	0.0337664	YNL247W
739	960	0.0338118	YBR263W
356	603	0.0338362	YLR008C
81	726	0.0338832	YER095W
889	958	0.0339011	YGL130W
286	517	0.0340925	YLR253W
232	709	0.0341346	YLR356W
890	1007	0.0342044	YLR391W-A
140	1043	0.0343131	YER042W
305	845	0.0343163	YJR134C
887	957	0.0345418	YGL130W
233	709	0.0345856	YLR270W
74	683	0.0346277	YDL091C
684	1033	0.0346764	YKR014C
505	1196	0.0347348	YOL067C
232	710	0.0347429	YAL054C
314	1167	0.0347997	YMR309C
232	702	0.0348191	YDR300C
912	1030	0.0349213	YKL010C
740	960	0.034944	YBR263W
481	564	0.034957	YNL200C
398	846	0.0350024	YGL157W
481	564	0.0350527	YDR120C
916	1192	0.0350998	YDL205C
176	783	0.0351014	YAL042W
338	930	0.0351306	YER059W
194	566	0.0351322	YKL139W
79	329	0.0351565	YOL053W
1002	1027	0.0352912	YOR350C
19	284	0.0352993	YDL205C
233	711	0.035356	YGR187C
22	769	0.0353771	YDR067C
1002	1032	0.0354631	YOR350C
1007	1148	0.0354826	YNL052W
35	822	0.0355507	YFL009W
579	1141	0.0355994	YBR249C
76	570	0.0356042	YML115C
233	710	0.035648	YAL054C
75	795	0.0356626	YDR406W
169	645	0.035708	YGL032C
640	1168	0.0357989	YMR048W
169	642	0.035867	YGL032C
1011	1192	0.0358702	YIR013C
413	454	0.0358978	YOR194C
481	565	0.0359838	YMR250W
785	930	0.0360081	YLR128W
738	953	0.0360308	YBR263W
171	651	0.0360584	YKL209C
886	956	0.0361168	YNL166C
610	819	0.0361606	YDR464W
310	1167	0.0361655	YOL130W
303	840	0.0361849	YJR134C
233	710	0.0361963	YIL155C
1007	1148	0.0362076	YHR001W-A
19	769	0.0362109	YDR067C
313	1161	0.0363682	YMR272C
530	565	0.0364234	YOL006C
740	956	0.0364444	YBR263W
174	646	0.0364672	YFL026W
487	593	0.0365775	YLR141W
170	644	0.0366034	YNL145W
3	1153	0.0366164	YBL091C
739	956	0.0366294	YBR263W
120	576	0.0366456	YLR245C
911	1029	0.0366553	YKL010C
171	651	0.0367267	YFL027C
501	572	0.0367559	YDR453C
306	845	0.0368062	YAL016W
124	1152	0.0368062	YBR044C
35	819	0.0368743	YFL009W
503	575	0.0369943	YBL049W
471	956	0.0371095	YBR118W
69	295	0.0371095	YPL173W
679	985	0.0371111	YGR053C
314	1167	0.0371419	YOR195W
167	623	0.0371565	YMR322C
888	956	0.037176	YGL130W
172	640	0.0372652	YFL026W
170	659	0.0373041	YIL015W
517	609	0.037369	YDR038C
232	710	0.0373966	YGR053C
486	565	0.0374079	YMR252C
946	1019	0.0374323	YNR075W
738	948	0.0375572	YBR263W
166	621	0.0375864	YMR322C
36	817	0.0376156	YFL009W
546	733	0.0376448	YIL058W
709	994	0.0376496	YIL159W
1062	1128	0.0377534	YLL056C
50	608	0.0377843	YNL189W
518	610	0.037807	YDR039C
1	1199	0.0378345	YML023C
170	640	0.0378719	YFL026W
770	1007	0.0379173	YDL005C
586	1200	0.0379951	YKL211C
23	211	0.0379984	YBR012C
748	1071	0.0380162	YDR483W
169	621	0.0380908	YMR322C
156	425	0.0381054	YDL095W
169	644	0.03812	YFL025C
395	1180	0.03812	YLL016W
938	1014	0.0381898	YNR075W
397	847	0.0382774	YGL157W
245	671	0.0383731	YMR047C
82	732	0.0383796	YJL112W
181	566	0.038399	YGL015C
485	565	0.0384266	YOL097C
78	326	0.0384266	YOL053W
698	783	0.0384866	YGR036C
481	564	0.0385045	YLR178C
171	645	0.0385045	YFL025C
170	650	0.0385629	YNL145W
471	959	0.0387299	YBR118W
614	823	0.0387899	YBR155W
1077	1097	0.0387932	YDR170C
516	1063	0.0388029	YFL016C
9	1206	0.0388256	YDL205C
232	711	0.0388629	YHR003C
37	821	0.0389327	YFL009W
99	329	0.0391062	YNL284C
233	702	0.0391338	YHL024W
232	710	0.0391582	YNL115C
481	564	0.039176	YGR043C
333	873	0.0392393	YHR208W
272	732	0.0392993	YOL163W
199	751	0.0393479	YJL084C
166	639	0.0393982	YMR237W
655	747	0.039442	YGR130C
500	572	0.0394631	YDR453C
584	1201	0.0394696	YDR127W
28	999	0.039528	YIR031C
22	891	0.0395507	YJR074W
482	564	0.0395718	YOL053C-A
1020	1068	0.0395929	YPL014W
137	1043	0.0397064	YLL061W
481	564	0.039708	YGR248W
515	1059	0.0397534	YOR175C
233	992	0.0397745	YGL232W
170	639	0.0397745	YCR040W
731	1029	0.0399335	YFR011C
476	687	0.0399546	YDR272W
167	419	0.0400649	YGL041C
226	300	0.0401071	YNL118C
1061	1128	0.0401135	YLL056C
516	1061	0.04012	YFL016C
602	1148	0.0401249	YER176W
232	710	0.0402433	YNL200C
47	819	0.0402482	YLR057W
927	1191	0.040266	YDL205C
909	1031	0.0402952	YMR275C
60	1034	0.0402968	YAR033W
171	645	0.0402968	YNL145W
82	723	0.0403828	YPL082C
237	903	0.0404201	YLR052W
599	822	0.0404234	YMR174C
943	1072	0.0404542	YAL051W
942	1018	0.0404899	YNR075W
78	731	0.0405596	YNL233W
680	984	0.0405791	YGR053C
517	1060	0.0406407	YOR175C
84	725	0.0407445	YER095W
481	565	0.0407543	YHR087W
11	856	0.0408629	YJR082C
787	929	0.0408856	YLR128W
701	826	0.040897	YKL140W
909	1029	0.0409002	YMR275C
472	947	0.0410462	YBR118W
909	1032	0.0410576	YMR275C
488	566	0.0411387	YMR252C
173	643	0.0411776	YIL015W
553	568	0.0412685	YLR154C
401	678	0.0412944	YKL043W
232	710	0.0412993	YMR125W
233	703	0.0413122	YIL101C
926	1167	0.0413382	YHR158C
519	981	0.0414712	YDR323C
740	958	0.0415312	YBR263W
483	564	0.0415474	YDR453C
881	913	0.0415507	YOR067C
860	1016	0.0415799	YDR503C
516	1064	0.0416399	YFL016C
615	819	0.0416772	YDR464W
378	505	0.0416934	YOR244W
171	640	0.0416967	YKL209C
156	860	0.0417048	YGL136C
303	931	0.0417518	YJR076C
377	1200	0.0417534	YER070W
739	958	0.0417583	YBR263W
1035	1129	0.0417843	YJR026W
172	639	0.0418232	YCR097W
232	1164	0.0418816	YOR063W
21	769	0.0418848	YDR067C
233	710	0.0419027	YOR063W
448	1026	0.0420584	YLR008C
486	566	0.0420633	YFL022C
1019	1055	0.0421152	YLR283W
583	1201	0.0421152	YKL211C
738	957	0.0421833	YBR263W
166	421	0.0423212	YGL041C
499	575	0.0423309	YDR453C
82	724	0.0423423	YPL082C
169	639	0.0424217	YCR097W-A
219	481	0.0424428	YER080W
232	711	0.0424428	YEL055C
173	639	0.0424477	YKL209C
75	571	0.0424899	YML115C
1001	1029	0.0425385	YOR350C
170	649	0.0426553	YFL027C
749	1071	0.0427591	YDR483W
423	449	0.0427818	YDL086W
926	1192	0.042837	YDL205C
376	1185	0.0428986	YKL175W
419	454	0.0429213	YOR194C
841	996	0.0430706	YKR018C
232	709	0.0430981	YFL030W
331	567	0.0431679	YLR040C
22	891	0.043262	YOR327C
478	687	0.0432944	YDR272W
326	873	0.0433463	YHR208W
437	1158	0.0433852	YBL005W
292	727	0.0434031	YNL058C
485	565	0.0434144	YMR252C
353	605	0.0434371	YLR008C
327	873	0.043442	YHR208W
769	1006	0.0434582	YHR207C
85	731	0.0435215	YMR031C
10	856	0.0435539	YJR082C
585	1202	0.0436431	YKL211C
169	639	0.0436529	YHL030W
941	1017	0.0436918	YNR075W
172	652	0.0436934	YFL026W
1198	1208	0.0437161	YNL044W
645	1200	0.0438994	YAR070C
466	1035	0.0439205	YFR012W
482	564	0.0439238	YDR391C
794	1125	0.0439465	YOR350C
1053	1199	0.0440227	YAL039C
1020	1050	0.0440389	YLR283W
241	1050	0.0440746	YCL068C
613	820	0.0441427	YGR145W
170	643	0.0441963	YGL032C
172	642	0.0442238	YFL025C
233	711	0.0442563	YAL054C
232	710	0.0442563	YDR391C
40	552	0.0442676	YGR221C
232	709	0.0442806	YPL222W
860	1019	0.0442855	YDR503C
233	711	0.0443633	YEL055C
170	652	0.0443698	YFL026W
233	980	0.0444039	YKL180W
193	1196	0.044412	YCL051W
169	657	0.0444136	YFL026W
232	702	0.0444753	YER158C
232	709	0.0445142	YJL161W
787	1169	0.0445693	YPL147W
69	1127	0.044605	YCR009C
32	496	0.0446245	YPL057C
87	327	0.0447024	YOL053W
24	93	0.0447429	YIL002C
233	709	0.0447916	YHR194W
910	1029	0.0448418	YKL010C
956	1025	0.0449165	YKL215C
1007	1149	0.0449667	YCL058C
65	1127	0.0450089	YCR009C
67	1128	0.0450105	YCR009C
519	608	0.0450203	YDR040C
170	644	0.0450251	YGL032C
232	980	0.0450933	YLR291C
97	996	0.0452117	YBR197C
232	710	0.0452474	YKL121W
786	930	0.0453414	YNR021W
232	710	0.0454323	YHR003C
690	714	0.0454582	YGR176W
593	821	0.0454939	YMR174C
78	328	0.0455053	YOL053W
45	819	0.0455053	YLR057W
724	1024	0.0455215	YMR227C
246	670	0.0455247	YMR047C
171	640	0.045562	YIL015W
79	330	0.0455912	YOL053W
580	1141	0.0456951	YBR249C
233	980	0.0457113	YOR224C
85	726	0.0458913	YNL216W
921	1192	0.0459497	YDL205C
108	307	0.0459773	YLR205C
141	375	0.0460243	YJR027W
232	709	0.0460697	YOR228C
175	782	0.0460908	YAL042W
481	565	0.046133	YDR453C
1020	1047	0.0461898	YLR283W
232	703	0.0462028	YHL024W
1077	1096	0.046219	YDR170C
132	489	0.0462676	YGL032C
232	711	0.0463406	YER079W
201	1025	0.0463487	YER013W
18	769	0.0463893	YDR067C
1078	1102	0.0464818	YNL284C
358	445	0.046485	YDL144C
169	624	0.0465126	YMR322C
613	820	0.046545	YBR155W
873	981	0.0465515	YLR101C
78	329	0.0465823	YOL053W
911	1029	0.0465904	YMR275C
124	1152	0.0465921	YBL090W
583	1201	0.0466034	YDR127W
877	1011	0.0466586	YGL089C
1022	1055	0.0467397	YKR056W
911	1032	0.0467478	YMR275C
1020	1049	0.0467591	YLR283W
482	564	0.0467981	YMR250W
333	357	0.0469765	YPL231W
169	639	0.0470122	YCR040W
170	658	0.047017	YIL015W
887	956	0.0470349	YNL166C
232	711	0.0470706	YLR276C
607	845	0.0470722	YDL124W
167	625	0.0471614	YMR322C
518	609	0.0471614	YDR038C
240	1055	0.0471663	YCL068C
1077	1102	0.0472052	YCL045C
132	485	0.0472149	YGL090W
170	649	0.0472214	YKL209C
34	496	0.0472441	YPL057C
887	1141	0.0472555	YAR027W
125	1151	0.047262	YDR041W
171	639	0.0473739	YCR097W-A
589	1052	0.0474388	YPL049C
940	1016	0.0474534	YNR075W
232	702	0.0474599	YHL024W
202	697	0.0474712	YBR127C
233	1197	0.0474745	YPL005W
170	643	0.0475312	YKL209C
20	960	0.0475442	YOR209C
124	1155	0.0475637	YDR237W
876	1011	0.0476107	YGL089C
848	971	0.047648	YKR039W
232	700	0.0476723	YGR104C
944	1018	0.0478118	YNR075W
483	564	0.0478524	YBR117C
689	713	0.047854	YGR177C
679	984	0.04794	YGR053C
6	443	0.047953	YCR013C
621	710	0.047953	YML066C
34	494	0.0479578	YPL057C
271	1151	0.048	YLR398C
604	893	0.0480065	YPR068C
1022	1056	0.0480146	YKR056W
343	1128	0.0481038	YOR025W
173	643	0.0482368	YFL025C
249	757	0.0482449	YLL023C
232	711	0.048279	YAL054C
23	93	0.048399	YIL002C
347	712	0.0484347	YHL042W
1076	1097	0.0485191	YDR170C
171	651	0.0485255	YPL187W
166	419	0.0485531	YGL041C
929	1167	0.0486229	YBR111C
875	913	0.0486326	YOR067C
331	565	0.0486618	YPL187W
639	1168	0.0486878	YMR048W
469	956	0.0487218	YBR118W
221	689	0.048811	YPL137C
2	1153	0.0488337	YBL091C
232	703	0.0488402	YER150W
352	602	0.048871	YLR008C
470	949	0.0488873	YBR118W
83	726	0.0490689	YER095W
1007	1149	0.0490819	YBL101W-B
85	725	0.0491176	YDR034W-B
175	646	0.04915	YFL026W
233	709	0.0491987	YPL154C
82	732	0.0492376	YER095W
229	1044	0.0492814	YDR485C
548	897	0.0493139	YJR144W
170	649	0.0493463	YGL032C
703	825	0.0493479	YKL140W
704	1194	0.0493496	YBR182C
530	566	0.0493512	YOL006C
232	711	0.049468	YOL097C
33	500	0.0494988	YPL057C
481	564	0.0495036	YDL143W
600	1204	0.0495231	YJL127C
1020	1046	0.0495361	YLR283W
123	1158	0.0495393	YMR157C
166	623	0.0495458	YMR322C
106	986	0.0495669	YNL227C
80	929	0.0495815	YDR255C
1001	1030	0.049601	YOR350C
171	657	0.049601	YIL015W
471	954	0.049601	YBR118W
889	959	0.0496821	YGL130W
520	1054	0.049708	YMR039C
1078	1102	0.0497097	YOR266W
908	1030	0.0497372	YMR275C
171	659	0.0498021	YFL026W
35	817	0.0498167	YFL009W
44	1068	0.049927	YML006C
232	711	0.0499562	YJL161W
170	676	0.0500162	YDR153C
170	647	0.0500941	YIL015W
167	624	0.0501119	YMR322C
233	711	0.0501379	YMR125W
1033	1147	0.0501541	YLR043C
769	1005	0.0501622	YOR117W
169	623	0.0501995	YMR322C
100	345	0.0503033	YPL099C
195	412	0.0503082	YGL256W
123	1158	0.0503617	YNL081C
314	1168	0.050438	YOR195W
73	791	0.0504412	YPR095C
233	703	0.0505888	YCR030C
232	709	0.050665	YNL092W
220	690	0.0506975	YPL137C
740	960	0.0507397	YBL051C
615	820	0.0507575	YDR464W
232	709	0.0507818	YHR194W
738	955	0.0508418	YBR263W
331	565	0.0508921	YJR004C
141	375	0.0508938	YJR028W
1067	1128	0.0509554	YLL056C
922	1167	0.050957	YBR111C
357	446	0.0509976	YDL144C
1201	1208	0.0510268	YCR031C
1075	1091	0.0510397	YLL034C
171	642	0.0510414	YKL209C
232	698	0.0510706	YPR117W
329	357	0.0510722	YPL231W
232	711	0.0510916	YER016W
1007	1029	0.051116	YOR350C
486	593	0.0511241	YLR141W
518	609	0.0511695	YDR039C
482	566	0.0512587	YER150W
532	1008	0.0512782	YPR162C
469	959	0.0512993	YBR118W
1077	1101	0.0514404	YIL115C
82	725	0.0514842	YDR034W-B
509	854	0.0515345	YGL206C
482	565	0.0515588	YMR170C
796	809	0.0515945	YMR169C
3	744	0.0516188	YOR346W
201	1008	0.0516204	YML016C
583	1149	0.0516886	YOR388C
65	650	0.0517502	YML058W
442	1069	0.0518508	YPR115W
481	565	0.0519124	YDR120C
1076	1096	0.0519173	YPL184C
518	610	0.0519303	YDR038C
523	825	0.0520016	YKL175W
613	819	0.052013	YBR155W
150	221	0.052086	YGL209W
752	1070	0.0520925	YIL030C
232	698	0.0521168	YGR104C
170	646	0.0521265	YPL187W
481	1068	0.0521314	YDR137W
233	705	0.0521703	YLR276C
918	1191	0.0522579	YDL205C
690	712	0.0522612	YGR177C
331	872	0.0522887	YHR208W
589	1054	0.0523017	YPL049C
233	980	0.0523228	YER074W
233	711	0.0523374	YOR168W
43	819	0.0523455	YLR057W
232	709	0.0523958	YPL087W
172	639	0.0524136	YCR040W
87	732	0.0524201	YGL234W
232	709	0.052425	YGR187C
498	568	0.0524915	YJR119C
460	1030	0.0525661	YOR383C
83	726	0.052571	YIL044C
233	980	0.0526212	YNL096C
481	564	0.052644	YGR008C
360	989	0.052665	YDL231C
331	566	0.0526683	YOR090C
961	993	0.0527218	YER010C
688	713	0.0527429	YGR177C
0	1199	0.0527721	YML023C
485	564	0.0528646	YHR064C
233	711	0.052884	YLR276C
29	999	0.052944	YIR031C
171	645	0.0529667	YGL032C
171	642	0.0529749	YGL032C
556	1156	0.0530673	YPR103W
76	571	0.0530754	YML115C
33	1181	0.0530819	YHR026W
961	996	0.0532912	YGR249W
483	564	0.0533301	YMR169C
167	420	0.0533593	YGL041C
233	710	0.0533852	YNL305C
20	769	0.0534063	YDR067C
196	412	0.0534371	YGL256W
36	816	0.0534436	YFL009W
557	825	0.0535296	YGR235C
232	709	0.0536221	YGR044C
482	566	0.0536626	YDR070C
691	715	0.0537015	YGL253W
727	1028	0.0537161	YOR150W
399	680	0.0537405	YKL043W
328	869	0.0537583	YLR275W
171	641	0.0538313	YIL015W
425	712	0.0539011	YLR079W
520	1049	0.05394	YMR039C
786	930	0.0540973	YDL113C
1007	1149	0.0541509	YMR045C
1148	1181	0.0541638	YPL226W
1075	1096	0.054219	YCL052C
936	1019	0.0542287	YNR075W
922	1168	0.0542514	YHR158C
83	724	0.0542563	YNL216W
83	725	0.0543698	YIL044C
73	686	0.0543715	YDL091C
1010	1099	0.0543812	YBR272C
351	795	0.0543958	YGR023W
19	281	0.054438	YDL205C
920	1190	0.054472	YDL205C
233	980	0.0544882	YPR043W
235	915	0.0547088	YDL160C
1007	1149	0.0547429	YBR012W-B
614	820	0.0547478	YBR155W
305	843	0.0548337	YGR271W
489	565	0.0548921	YMR252C
133	489	0.0549019	YGL090W
222	521	0.0549116	YCR082W
233	704	0.0549521	YLL019C
520	610	0.0549586	YDR039C
636	961	0.0549911	YBR179C
232	710	0.0550543	YMR148W
170	650	0.0550673	YCL066W
482	565	0.0550852	YBR117C
233	704	0.0551549	YLR323C
596	1032	0.0552895	YER030W
1007	1149	0.0553755	YBL005W-A
171	660	0.0553788	YFL026W
169	642	0.0554307	YFL025C
122	1151	0.0554388	YOL046C
876	1012	0.0555069	YGL089C
705	1181	0.0555118	YKL043W
471	952	0.0555118	YBR118W
516	1062	0.0555685	YFL016C
84	725	0.0555702	YDR034W-B
80	732	0.0556448	YFL036W
232	711	0.0557453	YGR053C
170	646	0.0558135	YKL178C
785	930	0.0558524	YNR021W
501	575	0.0559205	YDR453C
1076	1096	0.0559546	YDR170C
82	731	0.0559578	YLR219W
10	857	0.0559838	YJR082C
595	825	0.0560016	YMR174C
232	710	0.0560227	YIL113W
170	639	0.0560373	YCR097W
232	709	0.0560389	YLR177W
911	1033	0.0560568	YKL170W
232	709	0.0561217	YBR139W
494	572	0.0561411	YDR453C
42	1107	0.0561525	YLR371W
485	564	0.0561573	YOL097C
66	296	0.0562157	YJL014W
706	1194	0.0563244	YBR182C
11	857	0.0563341	YJR082C
794	1121	0.0563796	YOR350C
3	741	0.0563844	YOR346W
676	1197	0.0563893	YAR002W
492	572	0.0564655	YDR453C
233	704	0.0565077	YPR075C
517	609	0.0565596	YDR039C
515	609	0.056691	YDR040C
146	507	0.0567299	YJL181W
37	823	0.0567348	YFL009W
485	566	0.0567494	YOL097C
123	1155	0.0567672	YMR157C
233	980	0.0568435	YGL076C
972	1163	0.0569116	YLR055C
170	646	0.0569376	YCL066W
1013	1198	0.0569538	YLR292C
80	327	0.057043	YOL053W
85	731	0.0571257	YER095W
232	709	0.0571809	YDL199C
957	1025	0.0572344	YKL215C
303	842	0.0572555	YJR134C
428	545	0.0572636	YIL082W-A
232	709	0.0572685	YIR038C
232	710	0.0572928	YPR026W
887	1142	0.0573496	YAR027W
601	1204	0.0573852	YJL127C
73	570	0.0574777	YML115C
613	821	0.057588	YGR145W
331	554	0.0576594	YHL029C
300	1098	0.0577972	YHR076W
81	725	0.0578248	YER095W
233	709	0.0579092	YOR142W
481	564	0.0579465	YGR088W
25	500	0.0579676	YML022W
262	714	0.058013	YPL283C
25	501	0.0580714	YML022W
272	1003	0.058073	YBR065C
450	730	0.0580908	YJR082C
740	957	0.0581087	YBR263W
82	731	0.0581168	YNL233W
471	953	0.0581541	YBR118W
739	957	0.0581541	YBR263W
471	948	0.05818	YBR118W
481	565	0.0581914	YOL053C-A
605	893	0.058206	YPR068C
417	1167	0.0582174	YGR238C
355	446	0.0582336	YDL144C
173	645	0.0582985	YIL015W
926	1168	0.0583017	YBR111C
59	331	0.0584152	YFL068W
238	432	0.0584169	YKL074C
875	1012	0.058485	YGL089C
114	251	0.0585483	YLR399C
707	1181	0.0586537	YKL043W
327	871	0.0587867	YMR321C
85	726	0.0588467	YPL082C
233	709	0.0589294	YFL030W
117	307	0.0590057	YGR066C
170	643	0.0590754	YPL187W
82	724	0.0590803	YHR073W
516	1063	0.0591144	YEL003W
4	1158	0.0591354	YBR074W
53	423	0.0591809	YOL030W
220	691	0.0592295	YPL137C
170	651	0.0592863	YFL025C
486	564	0.0594209	YHR064C
77	326	0.0594404	YMR244C-A
875	1011	0.0594534	YGL089C
99	333	0.0594761	YNL284C
359	989	0.0594907	YDL231C
395	401	0.059575	YKR019C
1075	1097	0.0596529	YHR064C
88	731	0.0596788	YDR034W-B
232	709	0.0596951	YNL115C
820	1192	0.0597762	YJL066C
171	651	0.059781	YCL066W
82	731	0.0598832	YDR034W-B
1007	1034	0.05994	YOR350C
403	775	0.0599594	YLR437C
233	711	0.0600341	YLR356W
268	323	0.0600406	YLR187W
462	1030	0.0600454	YOR383C
232	701	0.0600925	YGR104C
233	709	0.0601346	YGR201C
486	565	0.0601444	YOL097C
481	564	0.0601898	YOL130W
166	625	0.0603374	YMR322C
517	608	0.0603601	YDR038C
1007	1149	0.0603601	YER076C
239	1074	0.0603682	YIL132C
753	1071	0.0603893	YDR483W
497	1073	0.0604347	YMR024W
31	1001	0.0604444	YPL259C
787	930	0.0604672	YLR128W
586	1200	0.0604931	YBR248C
78	330	0.0604964	YOL053W
1003	1148	0.0605272	YNL052W
350	795	0.0605466	YGR023W
299	1196	0.0605612	YML101C
1017	1048	0.0606991	YLR283W
17	832	0.0607056	YDL012C
536	906	0.0607397	YGR091W
33	495	0.0607883	YPL057C
175	781	0.06085	YAL042W
155	860	0.06091	YGL136C
703	826	0.0609862	YKL140W
1128	1195	0.0611208	YDR260C
500	575	0.0611549	YDR453C
232	980	0.0611873	YKL180W
332	871	0.0612409	YMR321C
942	1019	0.0612457	YNR075W
471	958	0.0613025	YBR118W
22	282	0.0613285	YDL205C
233	979	0.0613917	YGL141W
232	709	0.0614923	YMR181C
171	639	0.0615231	YGL173C
169	642	0.0615377	YPL187W
350	603	0.0615799	YLR008C
614	819	0.061588	YBR155W
168	621	0.0616058	YMR322C
497	578	0.0616156	YNR015W
515	608	0.0616399	YDR040C
788	1169	0.0616788	YPL147W
413	1005	0.0616918	YJL118W
589	1149	0.0617956	YPL276W
678	985	0.0618313	YGR053C
481	566	0.0618686	YMR252C
481	564	0.0619692	YGR070W
201	697	0.0619724	YBR221C
630	1168	0.0620649	YIL161W
172	645	0.0621054	YFL025C
940	1017	0.0621541	YNR075W
944	1145	0.0621946	YJR140C
606	892	0.0621979	YPR068C
414	1005	0.0622498	YJL118W
315	1163	0.0622498	YJR043C
192	1196	0.0624655	YOR037W
81	727	0.0625353	YOR356W
486	566	0.0625937	YMR252C
587	1052	0.0626002	YPL049C
909	1030	0.0626196	YKL010C
579	1148	0.0626375	YDR378C
395	402	0.0626423	YKR019C
426	608	0.062644	YBR028C
691	714	0.0626861	YML114C
43	1109	0.0627024	YLR371W
294	489	0.0627575	YLL007C
44	1064	0.0627656	YML006C
468	949	0.0628045	YBR118W
1019	1067	0.0628451	YKL025C
28	265	0.0628759	YML088W
6	444	0.0628824	YCR013C
304	931	0.0629019	YGL226C-A
758	1070	0.0629992	YMR025W
88	328	0.0630397	YOL053W
80	928	0.0630933	YDR255C
44	1069	0.0631792	YML006C
520	608	0.0631873	YDR040C
331	566	0.0631922	YIL015W
81	731	0.0632003	YPL082C
86	731	0.0633836	YDR098C
233	980	0.0633852	YGL141W
315	1165	0.0633852	YJR043C
90	428	0.0634501	YDR422C
170	643	0.0635134	YCL066W
233	710	0.0635734	YDR300C
233	980	0.0636188	YAL003W
99	333	0.0636399	YMR098C
482	564	0.0637405	YBR169C
171	658	0.0637648	YFL026W
73	297	0.0637972	YJL014W
197	414	0.0638151	YLR130C
233	706	0.0639059	YCR030C
929	1192	0.0639173	YDL205C
82	727	0.0639789	YDR168W
169	639	0.0639822	YNL145W
241	1052	0.0640065	YCL068C
166	420	0.0640146	YGL041C
233	702	0.0640827	YLL019C
945	1017	0.0641022	YNR075W
1003	1149	0.0642092	YKL141W
171	642	0.0642109	YPL187W
101	733	0.0642125	YFL036W
237	602	0.0642628	YOR290C
44	1066	0.064412	YML006C
421	1167	0.0644169	YGR238C
587	1149	0.0645369	YOR388C
548	897	0.0645531	YJL179W
232	701	0.0646018	YIL101C
497	574	0.0646521	YDR453C
457	1031	0.0647818	YOR383C
493	572	0.0648143	YDR453C
471	957	0.0648418	YBR118W
378	504	0.0648856	YOR244W
400	680	0.0649278	YKL043W
141	373	0.0650057	YML045W
326	873	0.065017	YER073W
73	684	0.0650754	YDL091C
497	575	0.0651111	YNL160W
481	564	0.0651598	YNL160W
331	565	0.065163	YOR090C
415	1005	0.0652019	YJL118W
584	1202	0.0652409	YBR248C
469	954	0.065283	YBR118W
83	723	0.0653771	YHR073W
738	835	0.0654485	YMR241W
170	650	0.0655069	YFL025C
124	1152	0.065528	YBR146W
233	711	0.0655523	YBR241C
785	928	0.065575	YLR128W
607	892	0.0656042	YPR068C
85	725	0.0656075	YPL082C
124	1158	0.065635	YBR268W
232	703	0.0656594	YGR104C
946	1015	0.0657713	YNR075W
367	598	0.0657729	YNL008C
481	1069	0.065781	YDR137W
103	348	0.0658427	YJL166W
877	913	0.0659011	YOR067C
481	565	0.0659594	YBR117C
586	1200	0.0659773	YCL030C
688	713	0.0659822	YML114C
615	819	0.0660097	YPR143W
31	1181	0.066013	YHR026W
599	1129	0.0660876	YNL300W
81	732	0.0661265	YLL001W
19	286	0.0661671	YDL205C
549	897	0.0661752	YJL179W
1018	1067	0.0662028	YKL025C
232	709	0.0662125	YPR026W
232	702	0.0662206	YGR086C
249	758	0.0662222	YLL023C
238	907	0.0663293	YLR052W
1075	1094	0.0663423	YLL034C
88	329	0.0663423	YOL053W
171	651	0.0663812	YGL032C
17	420	0.0664039	YAR002C-A
336	869	0.0664104	YLR275W
228	300	0.0664688	YNL118C
118	983	0.0664915	YJL023C
487	565	0.0665418	YMR252C
166	624	0.0666083	YMR322C
170	650	0.0668094	YKL209C
707	1194	0.0668354	YBR182C
943	1018	0.0668743	YNR075W
721	820	0.0669051	YMR116C
174	645	0.0669392	YFL026W
1007	1149	0.0669765	YLR038C
171	656	0.0670268	YFL026W
232	711	0.0670657	YCR030C
1007	1149	0.0671241	YKL192C
170	644	0.0671371	YKL209C
232	710	0.0671565	YBR169C
343	1159	0.0672409	YOL067C
233	710	0.0672603	YJL010C
221	688	0.0672701	YPL137C
81	723	0.0672944	YHR073W
356	604	0.0674015	YLR008C
305	843	0.0674177	YJR134C
235	709	0.0675815	YJL138C
309	1167	0.0675961	YOL130W
603	893	0.0676188	YPR068C
136	1043	0.0676204	YLL061W
683	1033	0.0676269	YKR014C
173	644	0.0676561	YFL025C
232	711	0.0676756	YDL036C
126	530	0.0676902	YLR278C
481	564	0.0677908	YJR096W
544	1031	0.0678183	YPL116W
242	1056	0.0678491	YCL068C
126	984	0.0678589	YAL051W
810	1025	0.0679659	YLR056W
123	1009	0.0679708	YPR089W
738	954	0.0679886	YBR263W
232	711	0.0679919	YMR148W
232	710	0.0679935	YKL103C
242	1200	0.0680324	YDL171C
331	571	0.0680373	YKL209C
916	1191	0.0681022	YDL205C
423	450	0.0682352	YGL160W
840	996	0.0683131	YKR018C
232	703	0.0683195	YMR250W
481	566	0.0683747	YMR170C
1076	1101	0.0683909	YPL184C
558	825	0.0683958	YGR235C
984	1064	0.0684185	YJR058C
124	1157	0.0686212	YBR268W
726	1013	0.0686375	YGL200C
886	959	0.0686407	YGL130W
611	713	0.0686683	YMR262W
233	709	0.0686878	YLR435W
356	446	0.0687186	YDL144C
1009	1161	0.0687672	YGR016W
233	710	0.0687721	YFR017C
232	709	0.0687867	YGR104C
61	555	0.0688029	YJL023C
499	568	0.068824	YJR119C
202	697	0.068837	YBR221C
83	723	0.0689051	YNL216W
654	1150	0.0689408	YGR054W
432	1042	0.0689424	YER014W
819	1191	0.0690219	YLR114C
197	414	0.0690349	YGL256W
476	686	0.0690787	YDR272W
403	678	0.0691338	YKL043W
331	566	0.0691679	YFL026W
87	332	0.0692165	YOL053W
421	701	0.0692409	YNL145W
923	1192	0.0692749	YDL205C
171	653	0.069335	YFL026W
47	676	0.0693398	YOR122C
232	711	0.0693544	YLR177W
723	818	0.0693674	YBL018C
399	696	0.0694063	YBR185C
110	733	0.0695134	YNR018W
202	1025	0.069515	YER013W
25	92	0.0695588	YIL002C
307	449	0.0695945	YPR022C
100	343	0.0696285	YPL099C
171	642	0.0696415	YCL066W
588	1053	0.0697388	YPL049C
141	372	0.0697989	YML045W
614	785	0.0698151	YJR074W
22	521	0.0698345	YPL130W
982	991	0.069867	YOR021C
132	419	0.0699221	YJL156C
737	892	0.069927	YGL210W
146	508	0.0699627	YJL181W
481	566	0.0699773	YMR250W
27	1000	0.0700373	YIR031C
41	435	0.0700487	YOR352W
126	531	0.0700957	YLR278C
232	709	0.0701022	YDR055W
516	609	0.0701379	YDR040C
87	326	0.0701768	YOL053W
196	414	0.0703017	YLR130C
538	814	0.070352	YOL036W
182	565	0.0703585	YGL015C
507	1119	0.070365	YAL005C
198	752	0.0703698	YJL084C
613	821	0.0704282	YBR155W
169	640	0.0704461	YKL209C
1016	1056	0.0704558	YLR283W
691	708	0.0707315	YKL208W
497	1074	0.0707899	YMR024W
83	731	0.0707964	YPL082C
41	435	0.0708029	YGL071W
35	816	0.0708337	YFL009W
262	713	0.070837	YPL283C
369	1205	0.0710657	YFL013C
478	686	0.0710673	YDR272W
376	1131	0.0710819	YEL036C
233	709	0.0710884	YNL092W
919	1192	0.0710965	YDL205C
81	731	0.0711014	YNL233W
397	846	0.0711111	YGL157W
941	1018	0.0711127	YNR075W
585	1202	0.0711452	YDR127W
697	821	0.0711711	YDL043C
233	1164	0.0712295	YOR063W
171	645	0.071283	YKL209C
124	1152	0.0713204	YBR251W
169	645	0.0713933	YKL178C
929	1168	0.0714144	YHR158C
86	888	0.0714242	YJR005W
28	1001	0.0714874	YIR031C
631	1016	0.0714972	YIL015C-A
721	762	0.0715312	YNL169C
327	873	0.0715393	YER073W
210	1160	0.071734	YLR044C
232	710	0.0717583	YJL010C
83	724	0.0717729	YER164W
232	703	0.0719319	YMR055C
68	1128	0.0719416	YCR009C
478	684	0.0719416	YER165W
171	659	0.0719465	YIL015W
234	423	0.0719724	YKL025C
844	996	0.072	YKR018C
99	578	0.072026	YLR138W
481	565	0.0720308	YML128C
85	831	0.0720487	YMR005W
169	642	0.0721573	YNL145W
82	724	0.072279	YNL216W
232	710	0.0723747	YDR300C
748	1067	0.0724006	YDR483W
124	1152	0.0724526	YEL050C
886	1139	0.0725061	YAR027W
315	1164	0.0725337	YJR043C
790	1121	0.0725547	YOR350C
86	726	0.0726164	YER095W
194	1196	0.0726277	YJL004C
292	735	0.072631	YBR044C
194	1196	0.0726423	YGL196W
438	1158	0.0726878	YBL005W
482	565	0.0727624	YHR087W
206	237	0.0727964	YFR025C
110	494	0.0727997	YFR034C
354	603	0.0728386	YLR008C
378	506	0.0728727	YOR244W
481	564	0.0728743	YDL204W
915	1192	0.0728921	YDL205C
418	1167	0.0729619	YGR238C
878	913	0.0730024	YOR067C
78	340	0.0730024	YMR205C
610	819	0.0730235	YDR449C
11	679	0.0730414	YNL100W
62	1210	0.073103	YJL197W
505	580	0.0731241	YFR047C
944	1019	0.0732717	YNR075W
518	608	0.0732733	YDR038C
232	710	0.0733025	YIR038C
91	594	0.0733496	YPR019W
233	991	0.0733609	YGL232W
85	830	0.0734242	YMR005W
233	711	0.0734534	YGL243W
1020	1064	0.0735328	YPL014W
95	511	0.0735783	YDR205W
234	1085	0.0735831	YCL057W
83	330	0.073648	YHR026W
506	1197	0.0736805	YOL067C
910	1031	0.0737275	YMR275C
232	711	0.0737762	YNL200C
691	715	0.0737794	YGR177C
357	445	0.0738037	YDL144C
124	1152	0.0738978	YJL096W
168	651	0.0740243	YFL026W
584	1201	0.0741395	YBR248C
82	732	0.0741492	YDR098C
50	1061	0.0741865	YNL218W
500	568	0.0741882	YJR119C
1076	1094	0.0742044	YML010W
233	702	0.0742384	YCR030C
691	709	0.0743325	YOR238W
232	709	0.0743406	YOL093W
232	979	0.074412	YLR291C
492	1074	0.074425	YMR024W
233	705	0.0744834	YLL019C
481	566	0.0745239	YGR053C
232	710	0.0746018	YDR436W
233	980	0.0746667	YHR021C
769	1005	0.0746715	YDR335W
602	1148	0.0746861	YGR251W
583	1202	0.0746894	YKL211C
172	639	0.0747137	YCR097W-A
82	732	0.074751	YOR323C
333	358	0.0748256	YPL231W
235	996	0.0748532	YDL065C
1007	1033	0.0748938	YOR350C
157	425	0.0749035	YDL095W
579	1140	0.0749116	YBR249C
1076	1095	0.074944	YDR170C
520	1053	0.0749651	YMR039C
676	1196	0.0749797	YAR002W
756	1070	0.0750187	YMR025W
482	564	0.0750495	YDL223C
726	1027	0.0750706	YOR150W
101	343	0.075103	YPL099C
481	565	0.0751306	YGR008C
246	671	0.0751873	YMR047C
398	845	0.0751971	YGL157W
170	644	0.0752198	YFL027C
994	1156	0.075283	YGL004C
485	566	0.0753122	YMR252C
770	1007	0.0753593	YHR207C
82	731	0.0753706	YER095W
1068	1127	0.0753706	YLL056C
35	331	0.0754079	YML133C
154	860	0.0754615	YGL136C
481	564	0.0755491	YGR143W
305	845	0.0756886	YER105C
84	831	0.0756967	YMR005W
232	710	0.0757275	YFR017C
788	926	0.075781	YLR128W
721	761	0.075841	YNL169C
872	981	0.0758897	YDL224C
41	552	0.07594	YGR221C
97	329	0.0759513	YNL284C
516	608	0.0760211	YDR040C
1077	1098	0.0760243	YPL184C
910	1033	0.0760276	YKL170W
504	1094	0.0760406	YNR001C
82	724	0.0760519	YER164W
605	1031	0.0760552	YER030W
233	711	0.0760665	YNL305C
510	1128	0.0760795	YDL220C
934	1014	0.0761265	YNR075W
169	645	0.0761655	YFL025C
333	871	0.0761898	YMR321C
925	1168	0.0762109	YHR158C
289	519	0.0762401	YLR253W
233	711	0.0762466	YER079W
313	1167	0.0763066	YOR195W
74	570	0.0763423	YML115C
232	710	0.0763601	YOR063W
586	1200	0.0763633	YDR127W
789	950	0.0764444	YKR039W
169	642	0.0765921	YKL209C
107	307	0.0766099	YLR205C
74	981	0.0766229	YPR159W
908	1031	0.0766748	YMR275C
727	1031	0.0767024	YOR150W
37	822	0.0767429	YFL009W
210	1161	0.0767445	YLR044C
84	726	0.076811	YNL216W
485	566	0.0768191	YFL022C
661	1148	0.0768451	YNL215W
205	237	0.0769976	YFR025C
87	732	0.077017	YMR038C
517	1064	0.0770203	YOR175C
233	697	0.0771306	YCR030C
505	960	0.0771809	YDR544C
20	891	0.0771857	YJR074W
693	902	0.0772003	YPL134C
1018	1056	0.0773479	YLR283W
110	492	0.0773739	YFR034C
75	686	0.0773852	YDL091C
1152	1175	0.0774485	YJL101C
1007	1149	0.0774728	YJR029W
481	564	0.0774988	YAL061W
791	1120	0.0775474	YOR350C
232	710	0.0775831	YMR181C
307	845	0.077661	YGR271W
100	341	0.0777129	YPL099C
141	374	0.0777372	YDR170W-A
469	948	0.0777632	YBR118W
314	1163	0.0777648	YJR043C
86	724	0.0778297	YER164W
339	619	0.0778313	YPL091W
81	723	0.0778443	YPL082C
232	710	0.0778767	YDR096W
87	726	0.0778881	YER095W
1020	1083	0.0779043	YPR141C
1007	1149	0.0779319	YDR170W-A
176	782	0.0779319	YAL042W
171	646	0.0779384	YPL187W
706	1138	0.0779643	YER156C
615	775	0.0780373	YCL004W
141	372	0.0780957	YHR214C-B
201	1031	0.0781054	YER013W
116	457	0.0781184	YDR464W
66	298	0.0781898	YJL014W
842	1008	0.0781946	YJR147W
518	1060	0.0782238	YOR175C
233	709	0.0782482	YDR171W
338	929	0.0782547	YER059W
85	731	0.0783374	YIL044C
84	830	0.0783698	YMR005W
481	564	0.0784006	YML100W
124	1152	0.0784331	YBR268W
273	732	0.0784347	YOL163W
887	959	0.0784704	YGL130W
481	564	0.0784915	YDL085W
516	1061	0.0785223	YOR164C
37	819	0.0785434	YFL009W
77	327	0.0785904	YOL053W
5	443	0.0785904	YCR013C
757	1070	0.0786148	YMR025W
193	1196	0.0786358	YOR037W
423	443	0.0786553	YDL086W
908	1029	0.078691	YMR275C
232	711	0.0787429	YMR125W
173	639	0.0787607	YGL173C
[truncated: 5,430 more rows]

## Sheet: Interval pairs
118-119	983-983	9.779953709789915
1010-1018	1172-1201	36.71456216454355
350-356	601-605	104.60000118409286
514-519	1059-1069	228.90235927360013
326-334	357-358	78.26337389225293
1048-1049	1144-1144	9.779953709789915
992-992	1197-1197	4.889870967942319
630-652	1200-1200	51.41739686289589
121-124	961-971	6.477854102122664
374-376	939-942	17.82085993658527
408-410	680-680	8.686366832228392
530-532	565-568	22.55244062532501
350-351	766-766	9.779953709789915
275-275	1182-1184	14.670248271080498
60-62	1028-1030	24.930965120056445
17-21	411-422	42.64956411753053
73-76	568-572	76.13916698141607
1023-1024	1167-1167	9.779953709789915
1021-1021	1196-1196	4.889870967942319
1025-1033	1147-1147	6.231546037086763
389-399	695-696	10.77139612670505
3-3	54-54	4.889870967942319
77-103	326-345	326.4484986608647
180-181	371-372	19.56075469737118
224-250	1018-1019	20.387432406308918
501-503	988-988	14.670248271080498
307-308	449-450	13.289608075464965
1064-1064	1200-1200	4.889870967942319
1077-1077	1186-1186	4.889870967942319
447-447	684-685	9.779953709789915
3-3	739-745	27.40295357517652
253-254	872-872	9.779953709789915
1044-1044	1201-1201	4.889870967942319
90-100	1022-1024	14.24981017964405
450-450	671-676	7.091986140170883
277-277	845-847	8.686366832228392
232-235	978-981	41.72066149154804
37-37	61-61	4.889870967942319
10-20	31-47	4.942346046299679
1097-1097	1191-1191	4.889870967942319
698-698	781-783	14.670248271080498
272-273	872-872	9.779953709789915
303-307	838-847	68.26576933652653
343-345	1128-1128	14.670248271080498
465-467	1011-1011	14.670248271080498
1085-1085	1193-1193	4.889870967942319
194-194	564-566	14.670248271080498
432-432	1042-1044	14.670248271080498
112-113	1024-1024	9.779953709789915
2-3	565-566	19.56075469737118
915-915	1150-1150	4.889870967942319
8-8	131-131	4.889870967942319
982-982	1095-1095	4.889870967942319
699-703	806-806	12.378969372967578
655-667	1148-1148	21.939856601659404
704-711	800-800	10.673146019581539
676-676	1110-1115	22.665995277553623
141-141	372-375	19.56075469737118
333-333	352-354	14.670248271080498
11-11	138-138	4.889870967942319
910-910	1153-1153	4.889870967942319
841-880	1011-1019	51.1018926866371
931-931	1168-1168	4.889870967942319
604-607	897-897	13.289608075464965
393-420	1003-1007	80.97063538847239
349-349	699-709	5.817734956495996
1013-1013	1091-1091	4.889870967942319
465-467	1035-1035	14.670248271080498
90-106	428-428	13.042696092761334
518-519	981-982	13.289608075464965
328-336	737-737	24.930965120056445
1030-1032	1183-1186	22.55244062532501
236-236	807-808	9.779953709789915
420-421	701-703	16.864764913604976
27-34	999-1001	70.45186962062141
504-507	1083-1119	44.04712613500982
87-100	167-168	25.723728632810854
196-199	748-753	54.05862341932733
55-55	1094-1099	16.864764913604976
221-222	928-930	16.864764913604976
223-223	486-489	13.289608075464965
1034-1034	1100-1100	4.889870967942319
1045-1049	1171-1171	17.957347751913208
1021-1021	1119-1119	4.889870967942319
1009-1010	1154-1161	10.673146019581539
1075-1078	1090-1103	129.39237398554167
1059-1071	1127-1128	111.6460414107882
23-25	1032-1032	8.686366832228392
86-86	131-131	4.889870967942319
564-565	1060-1069	11.171364539051355
982-982	1142-1142	4.889870967942319
801-801	829-832	19.56075469737118
973-973	1148-1148	4.889870967942319
10-12	854-870	69.81257946590773
526-526	535-536	9.779953709789915
134-134	948-951	7.998241896073528
1073-1073	1093-1093	4.889870967942319
1076-1076	1087-1087	4.889870967942319
1001-1001	1159-1159	4.889870967942319
95-95	991-993	9.779953709789915
10-10	218-218	4.889870967942319
992-992	1156-1156	4.889870967942319
1035-1036	1129-1130	13.289608075464965
1002-1007	1148-1149	22.665995277553623
198-198	1023-1024	9.779953709789915
316-317	904-904	9.779953709789915
137-137	143-143	4.889870967942319
90-90	194-194	4.889870967942319
27-27	1200-1204	7.492435346826041
219-221	481-483	44.01646639968786
45-49	304-305	34.233545622106924
1022-1022	1055-1056	9.779953709789915
99-99	171-171	4.889870967942319
236-239	1148-1149	10.673146019581539
994-994	1153-1158	29.34240332727861
984-985	1064-1064	9.779953709789915
873-882	913-913	48.90824497376903
61-66	554-555	17.957347751913208
263-263	975-976	9.779953709789915
592-593	639-641	7.091986140170883
31-34	651-654	20.41877187623651
61-61	230-230	4.889870967942319
79-80	1167-1167	9.779953709789915
400-402	846-846	8.686366832228392
563-567	1002-1005	12.126433987965326
492-500	744-745	5.3291894366114825
397-398	843-847	41.72066149154804
115-115	1137-1138	9.779953709789915
177-177	654-661	10.673146019581539
692-696	902-903	29.465833913636303
85-85	242-242	4.889870967942319
373-373	886-887	9.779953709789915
28-29	139-139	9.779953709789915
510-510	529-534	16.864764913604976
326-326	941-945	7.492435346826041
442-442	948-951	13.289608075464965
98-98	284-284	4.889870967942319
476-479	564-565	15.33637421560751
546-546	732-733	9.779953709789915
613-616	775-785	20.56667965885687
592-592	687-688	9.779953709789915
309-316	1160-1168	148.8943809615546
588-590	803-803	14.670248271080498
142-142	1134-1135	9.779953709789915
371-373	905-906	7.091986140170883
35-35	331-331	4.889870967942319
63-63	297-297	4.889870967942319
176-176	186-186	4.889870967942319
35-41	435-437	31.50670138934484
961-961	1104-1106	14.670248271080498
972-973	1163-1163	9.779953709789915
77-80	691-691	13.289608075464965
95-99	511-513	25.516771511595955
25-25	376-376	4.889870967942319
268-271	1151-1151	13.289608075464965
18-20	184-184	9.779953709789915
11-11	393-393	4.889870967942319
153-157	425-425	17.957347751913208
563-563	597-598	9.779953709789915
18-18	374-374	4.889870967942319
165-165	234-234	4.889870967942319
583-589	1200-1204	63.79717862356723
184-184	886-889	19.56075469737118
7-7	377-377	4.889870967942319
424-424	740-746	6.760526628764439
397-398	769-769	9.779953709789915
102-102	287-287	4.889870967942319
232-235	543-544	11.137504044039485
487-495	674-676	4.942346046299679
235-239	991-999	10.686046861001389
1131-1131	1208-1208	4.889870967942319
201-235	689-712	124.68368384471741
76-76	368-368	4.889870967942319
1145-1145	1196-1196	4.889870967942319
412-420	451-455	47.01545423915559
52-52	394-394	4.889870967942319
115-115	319-319	4.889870967942319
169-173	675-676	18.95344123633605
1149-1149	1205-1205	4.889870967942319
26-30	739-743	25.344754825399715
10-10	1169-1170	9.779953709789915
554-563	825-831	16.57082113332301
602-607	843-846	30.03449037431727
41-41	167-168	9.779953709789915
26-26	390-390	4.889870967942319
53-53	423-423	4.889870967942319
447-448	739-739	9.779953709789915
96-96	377-377	4.889870967942319
23-23	211-212	9.779953709789915
463-464	727-727	9.779953709789915
375-376	815-815	9.779953709789915
233-242	1196-1202	20.34975784827954
0-1	1199-1199	9.779953709789915
76-99	723-733	309.5566209539245
395-395	401-404	14.670248271080498
406-422	1021-1021	12.378969372967578
14-17	237-243	6.013405663298613
383-384	420-421	13.289608075464965
838-845	996-996	26.023118744948565
296-297	909-909	9.779953709789915
914-930	1164-1193	124.09321295860602
0-6	481-482	16.906065835059042
971-971	1188-1189	9.779953709789915
144-144	351-351	4.889870967942319
232-234	991-994	44.01646639968786
82-85	722-722	13.289608075464965
165-165	1043-1044	9.779953709789915
335-338	925-930	54.05862341932733
10-12	582-615	10.080615992962663
49-49	442-442	4.889870967942319
8-9	1206-1206	9.779953709789915
39-47	676-676	24.930965120056445
233-233	253-253	4.889870967942319
336-340	698-699	24.02113218378642
54-55	1158-1158	9.779953709789915
10-20	673-679	23.874229401461253
195-195	287-287	4.889870967942319
60-60	490-490	4.889870967942319
276-276	1098-1099	9.779953709789915
748-758	1065-1071	80.68059392137643
176-176	371-371	4.889870967942319
753-755	1007-1008	16.864764913604976
74-74	483-483	4.889870967942319
136-141	1043-1044	27.591947520954992
319-319	1043-1044	9.779953709789915
378-380	527-531	10.673146019581539
208-208	602-607	29.34240332727861
789-789	938-957	18.867625621896504
231-231	338-338	4.889870967942319
76-76	442-442	4.889870967942319
102-102	424-424	4.889870967942319
159-159	368-368	4.889870967942319
5-5	530-530	4.889870967942319
537-538	814-814	9.779953709789915
307-307	591-593	14.670248271080498
251-254	726-727	20.444963102071494
89-89	452-452	4.889870967942319
236-236	307-307	4.889870967942319
119-119	424-424	4.889870967942319
73-75	309-314	23.938066131459866
4-6	443-444	29.34240332727861
252-253	1093-1093	9.779953709789915
204-224	1021-1022	11.171364539051355
631-633	1016-1016	14.670248271080498
639-643	1167-1168	48.90824497376903
274-274	339-339	4.889870967942319
331-331	1069-1075	6.760526628764439
103-103	208-209	9.779953709789915
153-157	860-861	29.465833913636303
393-395	790-796	18.53760156094226
28-29	183-184	13.289608075464965
80-80	553-553	4.889870967942319
355-358	1038-1038	7.998241896073528
195-195	382-382	4.889870967942319
612-613	816-818	22.665995277553623
886-889	1198-1199	20.444963102071494
23-25	90-93	17.82085993658527
0-4	1153-1158	29.59497654256873
273-273	1110-1113	7.998241896073528
194-194	391-391	4.889870967942319
188-191	734-734	13.289608075464965
312-314	1073-1073	8.686366832228392
577-580	1140-1149	49.12886904354265
234-234	357-357	4.889870967942319
323-324	1060-1060	9.779953709789915
131-132	418-420	22.665995277553623
94-96	1160-1161	16.864764913604976
91-91	594-594	4.889870967942319
145-146	507-508	19.56075469737118
329-329	354-354	4.889870967942319
482-483	829-829	9.779953709789915
134-134	544-544	4.889870967942319
30-30	645-645	4.889870967942319
38-38	665-665	4.889870967942319
176-179	1073-1073	19.56075469737118
280-280	419-419	4.889870967942319
492-494	803-803	8.686366832228392
654-656	1011-1011	14.670248271080498
30-30	663-663	4.889870967942319
126-126	527-527	4.889870967942319
423-423	440-450	34.039045695727886
496-501	1187-1187	12.378969372967578
653-655	1027-1031	9.070701665391079
720-721	757-762	30.663214059036935
157-157	490-490	4.889870967942319
139-140	1153-1153	9.779953709789915
114-115	250-256	26.13879095454996
90-92	132-132	14.670248271080498
238-238	432-432	4.889870967942319
70-70	601-601	4.889870967942319
100-110	733-733	23.23913174979726
97-97	563-563	4.889870967942319
981-982	1127-1128	19.56075469737118
50-50	613-613	4.889870967942319
307-307	350-350	4.889870967942319
234-234	423-423	4.889870967942319
73-108	979-986	75.18411545811576
90-90	660-660	4.889870967942319
54-54	695-695	4.889870967942319
261-265	1004-1006	13.803846893448597
222-222	521-521	4.889870967942319
217-217	545-545	4.889870967942319
139-139	241-242	9.779953709789915
60-60	704-704	4.889870967942319
227-227	527-527	4.889870967942319
31-31	723-723	4.889870967942319
189-200	1196-1196	22.55244062532501
485-486	1201-1202	13.289608075464965
698-700	972-974	19.64031121646705
35-35	680-680	4.889870967942319
186-186	529-529	4.889870967942319
242-246	1035-1035	17.957347751913208
654-658	747-747	24.45147303423854
234-238	902-915	19.661903621659643
346-349	710-712	58.69243872098066
378-378	504-506	14.670248271080498
286-286	423-423	4.889870967942319
231-231	478-478	4.889870967942319
338-338	370-370	4.889870967942319
4-6	880-880	14.670248271080498
160-161	1167-1167	9.779953709789915
104-110	331-331	29.34240332727861
275-275	450-450	4.889870967942319
165-168	419-421	58.69243872098066
134-134	593-593	4.889870967942319
246-246	481-481	4.889870967942319
190-191	220-220	9.779953709789915
176-176	646-646	4.889870967942319
529-531	621-623	14.754612439330517
30-30	379-380	9.779953709789915
230-230	923-927	17.957347751913208
723-723	815-817	14.670248271080498
3-3	821-821	4.889870967942319
315-315	489-489	4.889870967942319
696-736	818-828	99.63520434514827
423-423	545-551	34.233545622106924
223-223	582-582	4.889870967942319
577-579	1207-1208	29.34240332727861
741-743	956-958	14.754612439330517
342-343	1159-1159	9.779953709789915
485-486	1058-1060	13.289608075464965
195-197	411-415	65.77645607235267
479-480	517-520	10.673146019581539
31-31	780-780	4.889870967942319
1127-1128	1195-1195	9.779953709789915
291-291	498-498	4.889870967942319
554-556	1155-1156	16.864764913604976
597-598	880-880	9.779953709789915
318-318	468-468	4.889870967942319
409-409	1141-1143	14.670248271080498
350-350	447-447	4.889870967942319
1127-1127	1150-1152	14.670248271080498
751-755	801-801	12.378969372967578
1152-1158	1174-1176	46.16388352526744
39-48	552-552	24.45147303423854
8-8	979-983	12.378969372967578
425-425	710-715	29.34240332727861
503-505	977-977	8.686366832228392
267-271	323-323	24.45147303423854
28-29	265-266	13.289608075464965
531-534	1007-1008	39.12489996435849
318-318	567-567	4.889870967942319
886-887	1138-1143	44.7322847455677
514-520	608-610	80.87855533664394
324-324	562-562	4.889870967942319
107-109	828-829	22.665995277553623
359-360	1200-1201	14.670248271080498
164-164	724-724	4.889870967942319
356-356	532-532	4.889870967942319
267-267	607-607	4.889870967942319
886-889	947-960	118.07679531075824
450-451	1116-1117	13.289608075464965
527-531	979-981	5.640410196353863
249-250	754-758	9.922290733609001
99-99	750-750	4.889870967942319
89-89	766-766	4.889870967942319
442-442	1068-1069	9.779953709789915
82-82	775-775	4.889870967942319
379-379	477-477	4.889870967942319
165-165	691-691	4.889870967942319
738-738	834-836	14.670248271080498
504-506	1196-1197	22.665995277553623
184-184	676-676	4.889870967942319
171-171	661-661	4.889870967942319
326-327	1193-1193	9.779953709789915
450-451	730-732	16.864764913604976
39-41	972-972	14.670248271080498
194-194	648-648	4.889870967942319
700-701	813-813	9.779953709789915
111-111	732-732	4.889870967942319
308-308	700-703	13.289608075464965
205-205	640-640	4.889870967942319
73-76	790-796	39.08066953495605
442-442	515-515	4.889870967942319
522-522	1060-1063	13.289608075464965
10-18	813-832	21.849932975241867
35-39	439-441	5.191075794817039
103-106	371-374	5.062528399531163
562-563	863-863	9.779953709789915
168-168	780-780	4.889870967942319
353-353	597-597	4.889870967942319
209-209	737-737	4.889870967942319
1033-1034	1193-1195	11.691472082956036
368-368	573-573	4.889870967942319
943-946	1144-1145	26.023118744948565
73-79	683-686	77.26005695487582
110-110	824-824	4.889870967942319
345-345	583-583	4.889870967942319
34-35	425-427	7.091986140170883
64-65	395-395	9.779953709789915
637-637	775-778	7.998241896073528
406-406	505-505	4.889870967942319
190-190	720-720	4.889870967942319
5-6	449-449	9.779953709789915
221-221	688-688	4.889870967942319
235-235	673-673	4.889870967942319
122-126	1150-1158	66.87777771556813
161-204	779-779	17.70977108031703
542-544	880-880	8.686366832228392
611-612	1063-1065	16.864764913604976
634-636	961-961	14.670248271080498
296-297	1123-1128	7.091986140170883
326-327	1095-1095	9.779953709789915
395-395	502-502	4.889870967942319
73-73	943-943	4.889870967942319
225-241	299-305	30.987382955741193
625-625	831-840	6.013405663298613
1016-1020	1083-1084	20.444963102071494
85-85	927-927	4.889870967942319
487-487	527-527	4.889870967942319
206-206	797-797	4.889870967942319
174-178	781-783	73.37032152541144
422-422	580-580	4.889870967942319
18-22	768-794	56.907715946209464
934-946	1014-1019	180.25378743000763
83-83	892-897	11.691472082956036
143-143	854-854	4.889870967942319
620-621	820-820	9.779953709789915
439-439	1004-1006	8.686366832228392
71-74	124-125	20.444963102071494
20-20	960-960	4.889870967942319
111-113	370-373	22.55244062532501
19-21	467-467	8.686366832228392
469-469	504-504	4.889870967942319
1052-1054	1199-1199	14.670248271080498
236-238	728-731	27.591947520954992
28-29	452-452	9.779953709789915
264-264	696-696	4.889870967942319
17-17	1083-1083	4.889870967942319
204-205	1116-1130	27.682483582330036
62-62	1041-1041	4.889870967942319
73-73	476-477	9.779953709789915
204-204	888-888	4.889870967942319
204-205	342-342	9.779953709789915
60-60	1034-1034	4.889870967942319
100-100	994-994	4.889870967942319
67-72	1127-1128	48.90824497376903
520-520	1127-1128	9.779953709789915
268-268	820-820	4.889870967942319
482-483	1162-1162	9.779953709789915
804-810	1022-1025	7.437771824052932
10-12	1078-1079	12.378969372967578
337-337	779-779	4.889870967942319
232-235	1164-1165	32.160698110778775
400-400	714-714	4.889870967942319
378-378	732-732	4.889870967942319
439-439	1198-1199	9.779953709789915
94-94	283-285	14.670248271080498
66-66	1069-1069	4.889870967942319
133-133	1002-1002	4.889870967942319
123-123	1009-1009	4.889870967942319
790-795	1116-1125	57.98249281348785
20-21	545-545	9.779953709789915
25-25	1101-1101	4.889870967942319
227-227	900-900	4.889870967942319
848-850	971-971	14.670248271080498
17-17	1108-1108	4.889870967942319
442-442	680-680	4.889870967942319
773-773	888-889	9.779953709789915
35-38	1070-1070	13.289608075464965
520-520	1045-1054	41.72066149154804
13-13	1136-1136	4.889870967942319
95-99	375-376	32.160698110778775
162-162	978-978	4.889870967942319
725-725	928-929	9.779953709789915
298-298	838-838	4.889870967942319
93-94	423-423	9.779953709789915
94-99	995-996	44.01646639968786
205-205	829-829	4.889870967942319
295-295	740-740	4.889870967942319
340-340	696-696	4.889870967942319
398-422	1200-1200	5.3291894366114825
593-616	819-828	177.60814776788712
77-79	996-996	14.670248271080498
709-711	809-810	22.665995277553623
396-396	652-652	4.889870967942319
66-66	982-982	4.889870967942319
31-34	492-493	6.477854102122664
74-74	978-978	4.889870967942319
311-311	744-744	4.889870967942319
215-219	300-307	5.817734956495996
796-797	809-809	9.779953709789915
262-262	780-780	4.889870967942319
612-616	992-992	7.492435346826041
495-495	552-552	4.889870967942319
75-75	991-991	4.889870967942319
62-62	1002-1002	4.889870967942319
416-416	649-649	4.889870967942319
593-601	1204-1204	10.273324369328174
648-654	1150-1150	11.137504044039485
14-14	1044-1044	4.889870967942319
375-375	683-683	4.889870967942319
250-250	806-806	4.889870967942319
736-737	892-892	9.779953709789915
132-132	925-925	4.889870967942319
232-236	296-298	5.817734956495996
359-360	989-990	19.56075469737118
290-300	520-520	13.803846893448597
676-680	984-986	46.51719714954019
308-308	775-775	4.889870967942319
69-69	1011-1011	4.889870967942319
596-606	1142-1148	29.280661768766386
90-90	996-996	4.889870967942319
22-22	520-521	9.779953709789915
129-129	956-956	4.889870967942319
206-206	867-867	4.889870967942319
1148-1149	1173-1181	37.47130184894595
753-759	1137-1139	10.966061908018203
240-240	837-837	4.889870967942319
450-450	1133-1134	9.779953709789915
299-299	918-918	4.889870967942319
248-248	971-971	4.889870967942319
456-456	775-775	4.889870967942319
166-166	1064-1064	4.889870967942319
779-780	795-799	6.013405663298613
377-378	1200-1200	9.779953709789915
231-231	1005-1005	4.889870967942319
43-44	368-369	13.289608075464965
440-440	796-796	4.889870967942319
544-544	1030-1031	9.779953709789915
395-395	1179-1180	9.779953709789915
91-91	1148-1148	4.889870967942319
607-607	627-627	4.889870967942319
502-502	733-733	4.889870967942319
723-724	1146-1147	13.289608075464965
544-544	699-699	4.889870967942319
712-712	886-887	9.779953709789915
442-457	1149-1149	5.3291894366114825
682-685	713-714	15.33637421560751
236-239	1073-1075	38.64317803464034
520-520	1076-1077	9.779953709789915
240-240	1008-1008	4.889870967942319
529-529	734-734	4.889870967942319
472-472	788-788	4.889870967942319
307-307	949-949	4.889870967942319
401-404	991-991	19.56075469737118
142-142	492-493	9.779953709789915
600-600	665-665	4.889870967942319
131-134	485-489	32.05954205214448
129-129	1150-1150	4.889870967942319
587-592	1051-1054	76.28282890715532
562-562	714-714	4.889870967942319
194-194	862-864	14.670248271080498
203-207	237-239	25.516771511595955
417-417	738-738	4.889870967942319
451-451	705-705	4.889870967942319
6-6	1153-1153	4.889870967942319
655-656	890-890	9.779953709789915
219-219	943-943	4.889870967942319
110-110	1056-1056	4.889870967942319
58-60	331-331	14.670248271080498
522-526	824-831	39.596260891848
102-102	667-671	17.957347751913208
25-25	1149-1149	4.889870967942319
450-450	725-725	4.889870967942319
639-639	897-898	9.779953709789915
439-462	1026-1032	71.40879272493042
579-579	601-601	4.889870967942319
372-373	1014-1015	19.56075469737118
341-341	839-839	4.889870967942319
420-421	1145-1145	9.779953709789915
80-82	316-316	14.670248271080498
331-331	859-859	4.889870967942319
215-215	379-380	9.779953709789915
294-295	488-489	19.56075469737118
926-930	1118-1120	25.516771511595955
120-120	1074-1074	4.889870967942319
26-26	1167-1167	4.889870967942319
170-175	424-424	7.091986140170883
65-65	1127-1127	4.889870967942319
123-123	1079-1079	4.889870967942319
424-424	778-778	4.889870967942319
136-137	464-464	9.779953709789915
170-172	432-432	9.779953709789915
69-69	1142-1142	4.889870967942319
427-427	784-784	4.889870967942319
619-619	935-936	9.779953709789915
509-509	1045-1046	9.779953709789915
333-333	880-880	4.889870967942319
556-556	819-819	4.889870967942319
913-931	1083-1085	29.086515484046675
872-873	980-981	19.56075469737118
375-375	997-997	4.889870967942319
680-680	691-691	4.889870967942319
167-167	1203-1203	4.889870967942319
573-573	795-795	4.889870967942319
308-323	368-368	5.062528399531163
239-239	1127-1127	4.889870967942319
401-403	775-775	14.670248271080498
322-322	1036-1036	4.889870967942319
18-22	891-893	46.60893702280356
44-50	608-610	27.965569769141272
494-494	861-861	4.889870967942319
520-520	832-832	4.889870967942319
553-553	800-800	4.889870967942319
440-440	913-913	4.889870967942319
100-103	348-349	10.673146019581539
600-600	751-751	4.889870967942319
616-619	1155-1158	5.062528399531163
545-545	803-803	4.889870967942319
953-959	1025-1026	26.13879095454996
255-255	1149-1149	4.889870967942319
195-195	1209-1209	4.889870967942319
620-620	1159-1160	9.779953709789915
388-388	1015-1015	4.889870967942319
231-231	1168-1168	4.889870967942319
240-242	1050-1056	51.41739686289589
292-295	723-735	90.70628242071969
406-408	780-780	14.670248271080498
557-557	835-835	4.889870967942319
120-120	572-576	7.492435346826041
480-482	989-995	15.477257455583048
571-571	813-813	4.889870967942319
619-619	766-766	4.889870967942319
609-609	778-778	4.889870967942319
427-427	960-960	4.889870967942319
298-298	1082-1082	4.889870967942319
320-323	496-499	34.71904680262901
1010-1010	1093-1101	39.12489996435849
1198-1203	1207-1208	29.465833913636303
62-63	590-590	9.779953709789915
296-299	620-624	28.50542142747078
296-296	1001-1001	4.889870967942319
272-280	1000-1032	25.926898626942084
468-472	947-959	211.89817246702003
136-136	1159-1159	4.889870967942319
535-538	904-906	27.591947520954992
205-205	1075-1075	4.889870967942319
265-270	1171-1173	23.938066131459866
1001-1007	1025-1034	157.91124429598872
425-427	608-610	21.419512895725692
586-586	1157-1158	9.779953709789915
411-411	873-873	4.889870967942319
636-636	701-701	4.889870967942319
136-136	1200-1200	4.889870967942319
349-349	992-992	4.889870967942319
563-563	779-779	4.889870967942319
331-331	997-997	4.889870967942319
422-422	908-908	4.889870967942319
676-680	1196-1199	32.05954205214448
413-413	919-919	4.889870967942319
186-186	1149-1149	4.889870967942319
120-120	1045-1049	12.378969372967578
509-509	811-811	4.889870967942319
376-376	946-946	4.889870967942319
84-85	822-833	26.122504503537744
186-186	984-986	14.670248271080498
145-168	721-721	10.41002450796961
531-531	783-783	4.889870967942319
168-168	1147-1147	4.889870967942319
831-831	951-954	13.289608075464965
367-367	1128-1128	4.889870967942319
553-554	1150-1150	9.779953709789915
804-804	890-899	6.477854102122664
708-708	791-791	4.889870967942319
481-499	586-595	45.82718805139712
427-427	1052-1052	4.889870967942319
787-789	922-922	8.686366832228392
599-599	877-877	4.889870967942319
485-485	990-990	4.889870967942319
448-448	1025-1025	4.889870967942319
276-276	1197-1197	4.889870967942319
583-583	889-889	4.889870967942319
377-377	1106-1106	4.889870967942319
425-425	1058-1058	4.889870967942319
27-34	1180-1181	21.386695126056644
103-103	655-661	6.760526628764439
628-629	1089-1089	9.779953709789915
406-406	1127-1127	4.889870967942319
74-79	687-688	5.640410196353863
527-527	1004-1004	4.889870967942319
730-730	801-801	4.889870967942319
700-700	831-831	4.889870967942319
348-348	1161-1161	4.889870967942319
621-623	710-711	16.864764913604976
376-376	1131-1131	4.889870967942319
737-737	780-780	4.889870967942319
315-315	1203-1203	4.889870967942319
608-608	1112-1113	9.779953709789915
588-589	1080-1080	9.779953709789915
427-427	1003-1003	4.889870967942319
64-65	650-650	9.779953709789915
553-553	876-876	4.889870967942319
124-126	984-986	10.673146019581539
152-156	563-563	7.492435346826041
278-291	432-433	5.062528399531163
296-300	1093-1099	41.572939742971755
610-611	713-715	17.957347751913208
908-912	1029-1033	106.8313087359254
568-569	872-875	20.444963102071494
305-305	1110-1110	4.889870967942319
679-679	735-735	4.889870967942319
545-553	567-568	13.289608075464965
783-795	926-931	120.33265405763002
105-118	307-307	32.94712936426724
408-408	1008-1008	4.889870967942319
236-236	1184-1184	4.889870967942319
713-714	1084-1085	19.56075469737118
613-613	848-848	4.889870967942319
696-696	766-766	4.889870967942319
152-157	210-211	13.404402094368205
390-390	1076-1076	4.889870967942319
23-25	500-507	34.514978592206454
508-508	960-960	4.889870967942319
124-131	530-531	31.157710302794055
811-824	1191-1192	20.387432406308918
581-607	890-893	115.1183487204148
612-612	833-833	4.889870967942319
603-603	841-841	4.889870967942319
548-548	899-899	4.889870967942319
233-234	1084-1085	19.56075469737118
165-165	560-561	9.779953709789915
614-615	1075-1075	9.779953709789915
539-539	912-912	4.889870967942319
255-256	471-471	9.779953709789915
435-435	1017-1017	4.889870967942319
368-368	1086-1086	4.889870967942319
618-618	1024-1024	4.889870967942319
180-183	565-566	39.12489996435849
6-6	540-542	14.670248271080498
480-480	1167-1167	4.889870967942319
34-47	816-823	102.13621276344752
211-211	605-607	8.686366832228392
272-272	545-546	9.779953709789915
746-746	892-892	4.889870967942319
229-229	600-601	9.779953709789915
508-508	1148-1148	4.889870967942319
801-802	1106-1106	9.779953709789915
639-639	1023-1023	4.889870967942319
57-63	1210-1210	11.137504044039485
229-230	1043-1044	13.289608075464965
354-358	445-452	120.41089516086836
650-661	1050-1052	30.722259764149754
350-353	792-795	39.961127586935035
619-619	996-996	4.889870967942319
642-642	960-960	4.889870967942319
504-506	947-961	41.34710705330994
352-352	450-452	8.686366832228392
865-865	1023-1024	9.779953709789915
298-310	1191-1196	10.241671377482454
508-510	1127-1128	22.665995277553623
596-596	1034-1034	4.889870967942319
395-397	417-421	5.191075794817039
763-764	1129-1129	9.779953709789915
632-632	985-985	4.889870967942319
768-768	848-848	4.889870967942319
308-308	502-503	9.779953709789915
326-336	869-874	139.98349155735787
701-702	1194-1194	9.779953709789915
761-761	820-820	4.889870967942319
636-636	945-945	4.889870967942319
453-453	1126-1126	4.889870967942319
481-481	1096-1096	4.889870967942319
561-561	1013-1013	4.889870967942319
738-740	947-961	137.48287180400501
62-65	197-200	20.41877187623651
489-489	1084-1084	4.889870967942319
516-516	1054-1054	4.889870967942319
794-794	804-804	4.889870967942319
303-313	931-938	28.383999359713485
891-893	1074-1074	14.670248271080498
331-331	553-579	30.497720268397266
544-544	1047-1047	4.889870967942319
437-437	1152-1152	4.889870967942319
166-175	621-660	465.7966099944785
723-723	864-864	4.889870967942319
372-397	1183-1187	36.34820664052692
791-795	1083-1085	5.3291894366114825
751-751	798-798	4.889870967942319
377-377	392-394	8.686366832228392
395-395	1148-1148	4.889870967942319
273-273	498-499	9.779953709789915
112-113	820-823	15.33637421560751
598-598	750-756	27.40295357517652
756-756	781-781	4.889870967942319
481-482	757-758	14.670248271080498
563-563	998-998	4.889870967942319
552-552	1011-1011	4.889870967942319
611-612	630-631	13.289608075464965
615-615	943-943	4.889870967942319
854-854	1005-1008	7.998241896073528
741-743	1118-1118	8.686366832228392
564-566	676-676	14.670248271080498
73-74	704-704	9.779953709789915
414-414	1140-1140	4.889870967942319
776-776	986-986	4.889870967942319
725-725	1036-1036	4.889870967942319
323-324	557-557	9.779953709789915
842-842	1007-1008	9.779953709789915
601-601	1169-1169	4.889870967942319
721-721	1127-1128	9.779953709789915
758-758	1010-1010	4.889870967942319
270-274	724-732	20.56667965885687
194-195	689-697	6.477854102122664
683-686	1029-1033	27.461435632512575
183-185	814-824	22.845913813230183
92-100	580-580	44.01646639968786
326-328	566-566	8.686366832228392
588-588	1199-1199	4.889870967942319
1015-1020	1045-1071	174.97995116532778
706-706	1137-1138	9.779953709789915
599-599	1130-1130	4.889870967942319
988-991	1017-1023	10.77139612670505
677-677	1053-1053	4.889870967942319
209-223	1009-1012	12.571397849291118
186-186	682-683	9.779953709789915
725-725	1014-1014	4.889870967942319
704-704	1034-1034	4.889870967942319
284-291	517-519	70.45186962062141
767-767	983-983	4.889870967942319
581-592	1149-1149	53.800235732295576
592-592	1160-1160	4.889870967942319
19-22	281-286	45.38237384327706
960-961	992-996	36.93437301044617
709-709	994-994	4.889870967942319
512-512	1190-1190	4.889870967942319
476-502	682-687	47.88449267789862
219-221	995-995	14.670248271080498
344-347	565-566	15.33637421560751
677-677	1021-1021	4.889870967942319
225-226	988-990	11.691472082956036
79-80	926-930	24.930965120056445
110-110	492-503	22.55244062532501
498-498	1209-1209	4.889870967942319
630-630	1077-1077	4.889870967942319
360-368	489-490	5.3291894366114825
600-600	1104-1104	4.889870967942319
768-780	1003-1008	30.03616468556156
557-557	1158-1158	4.889870967942319
799-800	1010-1011	8.686366832228392
704-708	1180-1194	31.545726042839753
582-582	1141-1141	4.889870967942319
481-507	564-580	310.70748834904856
213-214	619-619	9.779953709789915
467-467	1197-1197	4.889870967942319
435-438	1157-1158	20.444963102071494
615-616	1188-1188	9.779953709789915
487-489	713-713	14.670248271080498
244-246	669-675	62.511030445267224
704-704	976-976	4.889870967942319
825-825	863-863	4.889870967942319
545-549	805-806	29.465833913636303
359-360	598-598	9.779953709789915
339-339	619-620	9.779953709789915
352-353	607-607	9.779953709789915
341-341	1017-1021	14.670248271080498
234-234	716-718	8.686366832228392
716-716	1187-1187	4.889870967942319
598-611	1129-1129	42.02687768733972
39-40	593-598	38.64317803464034
722-722	1167-1167	4.889870967942319
79-81	392-394	14.754612439330517
509-510	854-855	13.289608075464965
463-466	481-483	5.640410196353863
198-198	743-744	9.779953709789915
147-147	481-483	14.670248271080498
783-783	1090-1090	4.889870967942319
813-813	1060-1060	4.889870967942319
671-671	1201-1201	4.889870967942319
162-165	775-776	6.477854102122664
399-404	678-680	73.24709765140184
971-971	1055-1056	9.779953709789915
732-732	1127-1127	4.889870967942319
1000-1000	1028-1031	7.998241896073528
68-71	647-649	32.94712936426724
593-610	1072-1072	24.947995892280368
41-43	1107-1109	19.64031121646705
727-727	1133-1133	4.889870967942319
415-421	1167-1167	27.40295357517652
888-927	1007-1026	20.06191081412173
545-551	891-897	76.04380060130225
898-898	955-955	4.889870967942319
787-788	1169-1170	19.56075469737118
149-151	220-221	22.665995277553623
712-712	1137-1137	4.889870967942319
901-901	947-947	4.889870967942319
849-849	1002-1002	4.889870967942319
811-811	1033-1033	4.889870967942319
824-824	1017-1017	4.889870967942319
23-23	893-904	5.640410196353863
193-193	723-727	7.492435346826041
841-841	995-995	4.889870967942319
744-744	1095-1095	4.889870967942319
26-26	582-589	10.673146019581539
417-439	985-986	10.41002450796961
713-713	1122-1122	4.889870967942319
267-267	1074-1077	13.289608075464965
32-34	494-501	76.28282890715532
566-566	775-780	11.691472082956036
738-738	1086-1086	4.889870967942319
210-212	1159-1161	30.663214059036935
697-697	1118-1118	4.889870967942319
368-369	1204-1206	22.665995277553623
724-731	1022-1032	101.73483949364005
711-711	1098-1098	4.889870967942319
81-82	821-821	9.779953709789915
630-630	1168-1168	4.889870967942319
116-117	453-457	29.465833913636303
676-676	1121-1121	4.889870967942319
746-747	1148-1149	13.289608075464965
865-865	928-928	4.889870967942319
862-862	1170-1170	4.889870967942319
48-50	458-461	13.404402094368205
201-203	1007-1031	57.25763032371552
897-897	1045-1048	13.289608075464965
815-816	1160-1160	9.779953709789915
82-86	887-888	26.023118744948565
977-982	990-991	5.640410196353863
366-367	592-599	40.93511131172149
234-238	592-603	17.015564773957124
886-886	1132-1132	4.889870967942319
764-765	1184-1185	13.289608075464965
997-997	1027-1027	4.889870967942319
593-605	1027-1032	57.98249281348785
722-757	1012-1013	31.720217504391552
99-99	576-579	13.289608075464965
260-263	713-714	39.12489996435849
479-480	820-823	10.673146019581539
943-943	1072-1072	4.889870967942319
468-473	508-508	29.34240332727861
955-955	1030-1030	4.889870967942319
94-94	903-904	9.779953709789915
760-761	1200-1200	9.779953709789915
470-471	527-531	6.477854102122664
797-797	1199-1199	4.889870967942319
796-796	1144-1145	9.779953709789915
481-501	1067-1075	61.87734968665375
35-38	926-927	26.023118744948565
481-481	1052-1065	16.906065835059042
96-96	886-887	9.779953709789915
11-12	950-957	24.930965120056445
961-961	982-982	4.889870967942319
773-773	1170-1170	4.889870967942319
43-50	1060-1069	51.78511580156427
938-938	1013-1013	4.889870967942319
274-274	699-704	7.091986140170883
428-428	545-546	9.779953709789915
390-393	1153-1155	17.82085993658527
731-731	1195-1195	4.889870967942319
410-411	552-552	9.779953709789915
66-79	295-298	74.56634916709174
797-797	1123-1123	4.889870967942319
184-184	782-783	9.779953709789915
687-691	708-716	80.0953108238458
