# Supplementary material for: Genome-Wide Association Data Reveal a Global Map of Genetic Interactions among Protein Complexes
Source: PLoS Genet. 2009 Dec 24;5(12):e1000782. doi: 10.1371/journal.pgen.1000782 (PMC2788232; doi:10.1371/journal.pgen.1000782)
Supplement: Table S8 — List of physical complexes used in this study. (0.04 MB XLS) [file pgen.1000782.s013.xls]

## Sheet: Info
Table S8
List of physical complexes used in this study
Columns
A	Complex ID
B	Gene members

## Sheet: Data
133.20	PCL2|PCL1|PHO80|PCL10|PCL8|PHO85
18s rRNA biogenesis	NOP14|ROK1|KRR1|UTP22|UTP7|UTP6|ENP1|DIP2|ENP2|NOC4|KRE33
19/22S regulator	RPN10|RPN9|RPN13|RPN8|RPN11|RPN12|RPT1|RPN1|RPN5|RPN7|ECM29|RPN6
20S proteasome	PRE1|PRE2|PUP3|PUP1|PRE9|PRE10|PUP2|SCL1|PRE8|PRE7|PRE6|PRE5|PRE4|PRE3|UMP1
3-beta-D-glucan synthase	GSC2|FKS1|FEN1
500.60	IMG1|MRP8|VAR1|NAM9
6-beta-D-glucan synthase	SKN1|KRE6
60S ribosomal biogenisis	ARX1|NIP7|SDA1|NOG1|NOG2|NUG1|FPR4|RPF2|NOP2|MRT4|TIF6|NSA2
66S pre-ribosomal particles	YTM1|NOP4|SPB4|BRX1|MAK21|CIC1|NOC2
ADA complex	HFI1|ADA2|SPT20|NGG1|GCN5|TRA1
ADH1,PRC1	PRC1|ADH1
AMP-dependent protein kinase complex	SNF4|GAL83|SNF1|SIP1|REG1
AP-1 complex	APS1|APL4|APL2|APM1
AP-2 complex	APS2|APL3|APM4|APL1
AP-3 complex	APS3|APL5|APL6|APM3
Actin capping complex	CAP2|AIM21|YER071C|CAP1
Actin-associated motorproteins	MYO3|MYO4|MYO5|SMY1|SMY2|MYO2|MYO1
Actin-associated motorproteins 2 complex	MYO4|MLC1|SHE2|SHE3
Actin-associated proteins	VRP1|OYE2|TPM2|TPM1|GLK1|SRV2|CAP1|COF1|BEM1|PAN1|TWF1|DLD2|CAP2|SLA1|SLA2|ARP2|AIP1|ABP1|PFY1|CRN1|SAC6|LAS17|RVS167|BUD6|ARC40
Alpha-agglutinin anchor	ILV2|ILV6
Anaphase promoting complex (APC)	APC2|APC1|APC11|APC9|CDC23|CDC16|DOC1|CDC26|APC5|APC4|CDC27
Anthranilate synthase	TRP2|TRP3
Arginine-specific carbamoylphosphate synthase	CPA2|CPA1
Arp2p/Arp3p complex	ARC15|ARC35|ARP3|ARP2|ARC18|ARC19
Aut2p/Aut7p complex	ATG8|ATG4
BBC1,MTC1	MTC1|BBC1
BOI2,CDC24	BOI2|CDC24
Bre5/Ubp3 complex	UBP3|BRE5
Bud neck kinase	KCC4|GIN4
CCAAT-binding factor complex	HAP3|HAP4|HAP5|HAP2
CHD1,SSA4	CHD1|SSA4
CHS1,ENO2,PGK1	ENO2|CHS1|PGK1
COMPASS, histone H3 methyltransferase protein complex	SET1|SDC1|BRE2|SWD3|SWD1|SPP1
COP9 signalosome complex	CSN9|RRI1|CSI1|RRI2|PCI8
COPI	COP1|ARF1|SEC21|RET3|SEC26|SEC27|RET2|SEC28
COPII	SEC31|ERP2|ERP1|ERV46|SEC13|SAR1|SEC23|SEC24|SEC16|ERV25|EMP24
Calcineurin B	CNB1|CNA1|CMP2
Casein kinase I	HRR25|YCK3|YCK2|YCK1
Cbf1/Met4/Met28 complex	MET28|MET4|CBF1
Cdc48p-Npl4p-Ufd1p AAA ATPase complex	SHP1|YDR049W|CDC48|UFD1|NPL4
Chaperonine containing T-complex TRiC (TCP RING Complex)	CCT7|CCT6|TCP1|CCT5|CCT4|CCT8|CCT2|CCT3
Chl4 protein complex	IML3|CHL4
Chromatin assembly complex (CAC)	CAC2|MSI1|RLF2
Class C Vps protein complex	PEP3|PEP5|VPS33|VPS16
Clathrin	CLC1|CHC1
Complex 104	VMA2|VMA10
Complex 107	LSM12|PBP1
Complex 115	SSL2|GLN4|YOR352W
Complex 121	KAE1|GON7|CGI121
Complex 125	RPL35B|RPL33A
Complex 15	RRN3|RPS25A
Complex 154	EFT1|DPH1|DPH2
Complex 155	ATG11|ATG29|ATG17
Complex 156	RPA135|MET10
Complex 158	SPT4|AOS1
Complex 159	UTP4|UTP15|CDC60|NAN1
Complex 16	PSY4|PSY2|PPH3
Complex 164	PIM1|MIS1
Complex 17	BCP1|RKM1
Complex 177	YOR1|RSA3|RPL33B|RPS16B
Complex 189	SQS1|PRP43
Complex 192	YDR186C|PTC4
Complex 197	ABF2|VPS1
Complex 200	MRPL22|DUR1,2|PRO1
Complex 204	HEM13|PSK1|VAS1
Complex 206	UBP10|MRP17
Complex 208	PEP4|IDS2
Complex 213	TOP1|ADE5,7|REB1
Complex 216	PSE1|ULP1|SPA2|SLX9
Complex 228	ACK1|IPP1|ROM2
Complex 230	UBP15|ECM30
Complex 231	MRPL36|MRM1
Complex 241	KEX2|YBT1|SIL1
Complex 246	SEC7|DHH1
Complex 254	TDH1|YDR341C|YNK1|SAR1|ADE3|DPS1
Complex 257	YGR130C|TOM40|MPM1|RPS25B
Complex 260	DCS2|TFB3
Complex 264	ADE6|PET123
Complex 265	RPL12B|FUN12
Complex 273	FAP1|YIL161W
Complex 279	GDB1|NUP192
Complex 280	PAA1|PTC3
Complex 283	SSE2|YOR164C
Complex 285	SKT5|ASC1|RPL27B
Complex 290	TSA1|MPA43|ABZ1
Complex 291	RPL35A|RPS6B|URA7
Complex 292	YGL036W|SPO14
Complex 297	SEC1|PGI1
Complex 302	MTF2|SLS1
Complex 308	WTM1|ARO3
Complex 317	SCJ1|KAR2
Complex 324	MAM33|HIR3|RAD53
Complex 327	SEN54|VAC14
Complex 330	YLR345W|FBP26
Complex 332	GDH1|RPL14A
Complex 338	HUA2|GEM1
Complex 339	MGS1|ACT1
Complex 341	NUC1|YMR099C|TRZ1
Complex 362	RVB2|PMR1|SEC53
Complex 367	BAT2|BAT1
Complex 368	RPS11B|KRI1
Complex 373	TDH3|NFS1|ISD11
Complex 375	RFS1|PST2
Complex 386	TCB3|RPL1A
Complex 389	TDH2|WRS1
Complex 393	VIP1|YGR017W
Complex 396	ARB1|RPL8A
Complex 397	MRI1|KTR3|SVF1
Complex 398	MET12|MET13
Complex 399	EDE1|SYP1
Complex 401	BCH1|CHS6|CHS5|BUD7
Complex 414	TAN1|PUS7
Complex 417	CIN1|RPL43A
Complex 418	CWC23|SPP382
Complex 422	NMD5|USA1|MTR10
Complex 430	TMA22|TMA20
Complex 431	RLI1|RPS7A
Complex 437	NTH1|BMH2
Complex 442	DOS2|KRE2
Complex 451	RPL10|RPS5|GLT1
Complex 460	RNA1|CYS3
Complex 467	VID22|TOR1|TBF1
Complex 474	TOS4|HTA1
Complex 48	URB2|URB1|NOP8
Complex 484	GDI1|YPT52|YPT31
Complex 488	YGL039W|OLA1
Complex 491	YPL009C|SHM1
Complex 50	LSG1|REI1|NMD3
Complex 6	YFR006W|PSH1|ECM5|PSD2
Complex 62	EBP2|IPI1|CIC1|RPL31B
Complex 64	SEN1|NAB3|MTR4|NRD1|STO1
Complex 7	NSA1|RPF1
Complex 72	ECM25|BZZ1
Ctf19 complex	CTF19|OKP1|MCM21
Ctf3 complex	CTF3|MCM16|MCM22
Cyclin-dependent protein kinase complex	SIC1|CLN2|CDC28|CKS1|CYS4
Cyr1/Srv2 complex	SRV2|PHO81|CYR1
Ubiquinol-cytochrome c reductase complex	QCR10|QCR8|QCR9|QCR2|COB|COR1|QCR6|QCR7|CYT1|RIP1
DIG1,NPL3,PEP1	DIG1|NPL3|PEP1
DNA helicases	DNA2|ECM32
DNA ligase IV	LIF1|DNL4
DNA polymerase alpha (I) - primase complex	POL12|POL1|PRI2|PRI1
DNA polymerase delta complex	POL31|POL32|POL3
DNA polymerase epsilon (II)	DPB3|POL2|DPB2
DNA polymerase zeta	REV7|REV3
DNA recombinase mediator complex	RAD57|RAD54|RAD55|RAD52|RAD51
DOA4,RPN4,YTA7	YTA7|DOA4|RPN4
DOP1,MON2	DOP1|MON2
Dam1 protein complex	SPC19|DAM1|DUO1|DAD1|DAD2|SPC34|ASK1|DAD3|DAD4
Ddc1p-Mec3p complex	DDC1|MEC3
Dynactin complex	NIP100|ARP1|JNM1
Dynein-complex motorproteins	DYN1|DYN2|PAC11
ER assembly complex	VPH2|VMA22
ER protein-translocation subcomplex	SEC66|SEC72|SEC62|SEC63
Erv41/Erv46 complex	ERO1|ERV46|ERV41
Exocyst complex	SEC3|SEC8|SEC5|SEC6|SEC10|EXO70|SEC15
Exosome complex	DIS3|SKI6|RRP42|RRP4|RRP43|RRP45|RRP46
F0/F1 ATP synthase	ATP19|ATP18|ATP15|ATP14|ATP17|ATP16|ATP3|ATP4|ATP1|ATP2|OLI1|TIM11|INH1|ATP7|ATP8|ATP5|ATP20|ATP6
FUN19,KAP123,YPR174C	YPR174C|FUN19|KAP123
Far complex	RPL14B|FAR8
Farnesyltransferase (FTase) + 180.20	RAM2|RAM1
Fatty acid synthetase	FAS1|FAS2
GAL80 complex	GAL80|GAL3|GAL4
GCR complex	GCR1|GCR2
GFA1,NUM1,MSN5	NUM1|MSN5|GFA1
GINS complex	PSF2|PSF1|SLD5|PSF3
GPI transamidase complex	GPI8|GAA1
Gcn1/Gcn2/Gcn20 complex	GCN1|GCN20
Geranylgeranyltransferase II (GGTase II)	BET2|BET4|MRS6
Gim complex	GIM3|GIM4|GIM5|YKE2|PAC10
Gln1,Mcm2,Mks1,Tsc10	MKS1|GLN1|TSC10|MCM2
Gyp5/Gyl1 complex	DBP2|GYL1
H+-ATPase	PMA2|PMA1|PMP2|PMP1
HAP subcomplex of elongator complex	ELP4|ELP3|IKI1|ELP2|IKI3
HAT B complex	HAT2|HAT1
HDB complex	SAP30|SIN3|RPD3
INO80 complex	IES1|IES5|IES3|ARP8|ARP5|INO80|NHP10
ISW1/IOC3 complex	ISW1|IOC3
Inner membrane protease	IMP1|IMP2
Isocitrate dehydrogenase	IDH2|IDH1
Kel1p/Kel2p complex	KEL1|KEL2
Kinesin-related motorproteins	COG7|KIP1|KAR3|CIK1|KIP3|CIN8|KIP2|LIN1
Ku complex	YKU70|YKU80
L-aminopadipate-semialdehyde dehydrogenase	LYS5|LYS2
Lsm2-Lsm8 complex	PAT1|LSM6|LSM7|LSM4|LSM2
MBF complex	MBP1|SWI6
MET18,RAD3	MET18|RAD3
MIND kinetochore complex	MTW1|DSN1|AME1
MKT1,RRL13A,V1D24	VID24|MKT1|RPL13A
MSH2/MSH6 complex + 510.180.50.10	MSH6|MSH2
Mannan Polymerase II	MNN11|ANP1|MNN10|HOC1|MNN9
Membrane actin-binding	SLA2|LSB3|END3
Methionyl- and glutamyl-tRNA synthetases complex	MES1|GUS1|ARC1
Mitochondrial RNA splicing	MSS1|PET54|CBP6|MRS11|MSS18|MRS4|BI4|MRS2|MRS3|MRS1|MTF2|MSS116|NAM2
Mitochondrial processing complexes	CBS2|CBS1|CBP2|CBP1
Mre11/Rad50/Xrs2 complex	XRS2|RAD50|MRE11
Multimeric ribonuclease P complex	RNA_RNASE-P|POP1|RPP1|POP3|POP4|POP5|POP6|RPR2|POP7|POP8
NAC complex	EGD1|EGD2
NC2 complex	BUR6|NCB2
NEF1 complex	RAD1|RAD10|RAD14
NEF2 complex	RAD23|RAD4
NEF4 complex	RAD7|RAD16
NOT complex + 510.190.110	CDC39|NOT3|NOT5|CDC36|MOT2
NSF-SNAP complex	SEC18|SEC17
NSP1 complex	NIC96|NSP1|NUP57|NUP49
Ndc80 protein complex + 140.30.30.30	SPC24|SPC25|TID3|NUF2
Nem1p-Spo7p complex	NEM1|SPO7
Nonsense-mediated mRNA decay pathway complex	NAM7|NMD2|UPF3
Nop56p/Nop1p complex	NOP1|NOP58|SIK1
OAF complex	PIP2|OAF1
Oligosaccharyl-transferase complex	OST1|SWP1|STT3|WBP1
Oxidant-induced cell-cycle arrest	OCA5|SIW14|OCA4|OCA1
PRP19 splicing factors	CEF1|PRP46|CDC40|CLF1|CWC2|PRP45|PRP19|SYF1|CWC22|ECM2
Phenylalaninine-tRNA-ligase	MSF1|FRS1|FRS2
Pheromone response pathway	GPA1|STE4|STE18
Phosphofructokinase	PFK2|PFK1
Ppz1 protein phosphate complex	PPZ1|YKL088W
Pre-replication complex	CDC6|DPB11|MCM2|MCM3|MCM4|MCM5|SLD3|MCM6|CDC45|MCM7|ORC4|ORC5|ORC6|ORC1|ORC2|ORC3
Processing peptidase	MAS1|MAS2
Protein N-acetyltransferase	NAT1|ARD1
Protein phosphatase 2A complex	CDC55|ZDS1|RTS3|ZDS2|TPD3
Prp19p-associated complex	PRP21|SNT309|PRP19
Pyruvate dehydrogenase	LAT1|LPD1|PDX1|PDA1|PDB1
Pyruvate kinase	PYK2|CDC19
RNA polymerase II	RPB9|RPO21|RPB8|CDC73|RPB5|RPO26|RPB4|RPB7|RPB2|RPB11|RPB3|RPB10|RPC10
RNA polymerase II mediator complex	SRB2|MED11|GAL11|MED6|MED7|SSN2|NUT2|MED8|RGR1|NUT1|SRB8|SIN4|SRB7|PGD1|SRB6|CSE2|SRB5|SRB4|MED1
RNA polymerase III complex	RPC53|RPC40|RPC25|RPO31|RPC37|RPC34|RPC82|RPC31|RET1
RTG complex	RTG1|RTG3
Rai1/Rat1 complex	RAI1|RAT1
Replication factor A complex	RFA3|RFA2|RFA1
Replication factor C complex	RFC5|RFC3|RFC4|RFC1|RFC2
Ribonucleoside-diphosphate reductase	RNR1|RNR2|RNR3|RNR4
Ribosome-associated complex (RAC)	ZUO1|SSZ1|SCP160
Ric1/Rgp1 complex	RGP1|RIC1
Rubiquitin -activating complex	ULA1|UBA3
Rvs161/Rvs167 complex	RVS161|RVS167
SCF-MET30 complex + 445.20	CDC53|MET30|CDC34|SKP1
SKI complex	SKI2|SKI3|SKI8
SNARE complex	DSL1|USE1|SEC39|TIP20|UFE1
STE5-MAPK complex	STE11|STE5|STE7|FUS3|KSS1
SWI/SNF transcription activator complex	SNF5|SNF6|ARP9|TAF14|ARP7|SNF12|SNF11|SNF2|SWI3|SWI1
Sec61 complex	SSS1|SBH1|SEC61
Septin filaments	SPR3|SPR28|CDC3|CDC10|SHS1|CDC11|CDC12
Serine palmitoyltransferase complex	LCB1|LCB2
Serine/threonine phoshpoprotein phosphatase	GLC7|SDS22|GLC8|GAC1|GIP2|REG1
Set3 histone deacetylase protein complex	HOS4|CPR1|SNT1|HOS2|SIF2|SET3
Signal peptidase	SPC2|SEC11|SPC1
Signal recognition particle (SRP)	SRP14|SEC65|SRP54|SRP21|SRP68|SRP72
Signal recognition particle receptor (SR)	SRP102|SRP101
Sister chromatid cohesion complex	IRR1|SCC2|MCD1|REC8|SMC1|SMC3
Sister chromatid separation complex	SRC1|PDS1|ESP1
Sit4/Sap185 protein phosphatase complex	MDS3|SIT4|HRK1|SAP185|CDC25
Small nuclear ribonucleoprotein complex	BRR2|CUS1|SNU114|SPP381|LEA1|SMB1|PRP8|PRP9|PRP6|SNU23|PRP31|PRP21|SNU66|PRP4|PRP3
Srb10 complex	SSN3|SSN2|SRB8|SSN8
Succinyl-CoA ligase	LSC1|LSC2
Svg1/cyclin Bur2 protein complex	SGV1|BUR2
Synaptonemal complex	TOP2|ZIP1|ZIP2|RED1|HOP1
TFIIA	TOA2|TOA1
TFIIE	TFA1|TFA2
TFIIF	TAF14|TFG1|TFG2
TFIIIB	SPT15|BRF1|BDP1
TFIIIC	TFC3|TFC4|TFC1|TFC7|TFC6
TFIIK (CTD kinase)	CTK1|CTK3|CTK2
THO complex	TEX1|SUB2|HRB1|THP2|MFT1|HPR1|THO2
TRAPP complex	TRS120|KRE11|TRS31|BET3|TRS20|BET5|TRS33|TRS130|TRS23|GSG1
Telomerase	EST1|EST2|EST3|RNA_TLC1
Tim17p-complex	TIM23|TIM17
Tim9-Tim10 complex	TIM9|MRS11
Translational release factor complex	SUP45|SUP35
Trichostatin A-sensitive class II histone deacetylase complex	HDA3|HDA2|HDA1|PRO2
Tubulins	TUB2|TUB1|TUB4|TUB3
Tup1/Ssn6 complex	TUP1|CYC8
Ume6/Ime1 complex	IME1|UME6
Upstream Activation Factor (UAF) complex	RRN5|RRN9|RRN10
V1 vacuolar ATPase complex	VMA5|VMA4|VMA7|VMA8|VMA13
Vacuolar assembly complex	VAM6|VPS41
Vam3/Vam7 vacuolar t-SNARE complex	VAM3|VAM7
Vps27/Hse1 complex	HSE1|VPS27
Vps34 PtdIns 3 kinase complex II	VPS30|VPS15|VPS34|VPS38
Vps35/Vps29/Vps26 complex	VPS29|PEP8|VPS35
Vps4p ATPase complex (Vps protein complex)	SNF7|VPS24|VPS4
Vps5/Vps17 complex	VPS17|VPS5
Yeats nexin complex	SNX41|SNX4
cAMP-dependent protein kinase	TPK1|TPK2|BCY1|TPK3
eEF1	EFB1|TEF4|HBS1|TEF1|TEF2|CAM1
eIF2	SUI2|SUI3|GCD11
eIF2B	GCD2|GCD1|GCD7|GCN3|GCD6
eIF3	SUI1|RPG1|TIF34|TIF35|GCD10|NIP1|PRT1
eIF4A	TIF1|TIF2
eIF4F	TIF4631|TIF4632|CAF20
eIF5A	HYP2|ANB1
holo TFIIH complex	CCL1|SSL1|SSL2|RAD3|KIN28|TFB4|TFB1|TFB2|TFB3
m-AAA protease complex	YTA12|AFG3
mRNA decapping complex	DCP1|DCP2|EDC3
mRNA guanylyl transferase (capping complex)	CEG1|CET1
mitochondrial 3'-to-5' exoribonuclease (mtEXO)	SUV3|DSS1
pre mRNA3'-end processing factor CFI	RNA14|RNA15|PCF11|HRP1|CLP1
pre mRNA3'-end processing factor CFII + 440.10.30	YSH1|CFT2|CFT1|PTA1
tRNA splicing	SEN54|SEN15|LOS1|STP2|SEN34|SEN2|STP1|STP4|STP3|TPT1|TRL1
tRNA synthetase (asparaginyl, isoleucine)	GET3|ILS1|DED81
v-SNAREs	VTI1|SNC2|SNC1|GOS1|BOS1|BET1|NYV1|SEC22
